# Supplementary material for: tRNA-mediated codon-biased translation in mycobacterial hypoxic persistence
Source: Nat Commun. 2016 Nov 11;7:13302. doi: 10.1038/ncomms13302 (PMC5114619; doi:10.1038/ncomms13302)
Supplement: Supplementary Data 1 — Modified ribonucleosides in Mycobacterium bovis BCG tRNA [file ncomms13302-s2.xlsx]

## Sheet: Sheet1
Supplementary Data 1 . Modified ribonucleosides in Mycobacterium bovis BCG tRNA
Name	Symbol	Structure	HPLC Retention Time (min)	Monoisotopic Mass (amu)	Observed Molecular Ion (m/z)	Major Fragment (m/z)	Neutral Loss (amu)	Quantifier SRM Transistion (Precursor ion → Product ion)	Standards
N-Ribosylnicotinamide	r-NA		1.51	255.098	255.101 ± 0.005	123.055 ± 0.002	132.046	255.1 → 123.1	Alkaline hydrolysis of NAD+a
Pseudouridine	Ψ		1.63	244.07	245.077 ± 0.003	209.052 ± 0.004b	36.025	245.1 → 209.1	Carbosynth Ltd. USA
3-Methylcytidine	m3C		2.01	257.101	258.102 ± 0.004	126.061 ± 0.002	132.041	258.1 → 126.1	MP Biochemicals LLC. USA
5-Methylaminomethyluridine	mnm5U		2.17	287.112	288.116 ± 0.006	156.074 ± 0.004	132.042	288.1 → 156.1	Armengod ME and Navarro-Gonzalez C. Laboratorio de Genética Molecular, Centro de Investigación Príncipe Felipe, Spain
Cyclic N6-threonylcarbamoyladenosine	ct6A		2.21	394.124	395.128 ± 0.004	263.089 ± 0.005	132.039	395.1 → 236.1	N/Ac
Dihydrouridine	D		2.25	246.085	247.092 ± 0.005	115.050 ± 0.002	132.042	247.1 → 115.1	Advanced Technology & Industrial Co., Ltd. Hong Kong, China
5-Methylcytidine	m5C		2.53	257.101	258.107 ± 0.004	126.064 ± 0.002	132.043	258.1 → 126.1	Sigma-Aldrich. USA
1-Methyladenosine	m1A		2.62	281.112	282.115 ± 0.007	150.073 ± 0.003	132.042	282.1 → 150.1	Barry and Associates Inc. USA
5-Carboxymethylaminomethyl-2-thiouridine	cmnm5s2U		3.96	347.079	348.082 ± 0.004	216.047 ± 0.009	132.042	348.1 → 216.0	Armengod ME and Navarro-Gonzalez C. Laboratorio de Genética Molecular, Centro de Investigación Príncipe Felipe, Spaind
7-Methylguanosine	m7G		4.78	297.107	298.113 ± 0.005	166.071 ± 0.002	132.042	298.1 → 166.1	Sigma-Aldrich. USA
2'-O-Methylcytidine	Cm		4.91	257.101	258.103 ± 0.006	112.050 ± 0.002	146.053	258.1 → 112.1	Carbosynth Ltd. USA
5-Hydroxyuridine	ho5U		4.96	260.064	261.68 ± 0.008	129.026 ± 0.009	132.042	261.1 → 129.0	Carbosynth Ltd. USA
Inosine	I		5.53	268.081	269.088 ± 0.007	137.047 ± 0.002	132.042	268.1 → 137.0	Sigma-Aldrich. USA
N6-Glycinylcarbamoyladenosine	g6A		5.55	368.108	369.113 ± 0.005	136.062 ± 0.003	132.042	369.1 → 136.1	N/A
5-Methylaminomethyl-2-thiouridine	mnm5s2U		5.79	303.089	304.098 ± 0.012	172.057 ± 0.012	132.041	304.1 → 172.1	N/Ae
Uridine 5-oxyacetic acid	cmo5U		5.82	318.07	319.078 ± 0.010	187.035 ± 0.011	132.043	319.1 → 187.0	Dziergowska A and Malkiewicz A. Institute of Organic Chemistry, Technical University of Lodz. Poland
5-Methyluridine	m5U		6.42	258.085	259.089 ± 0.004	127.047 ± 0.003	132.042	259.1 → 127.0	Sigma-Aldrich. USA
5-Methoxyuridine	mo5U		6.54	274.08	275.084 ± 0.009	143.042 ± 0.007	132.042	275.1 → 143.0	BOC Sciences-Creative Dynamics Inc. USA
N6-(cis-Hydroxyisopentenyl)adenosine	io6A		6.69	351.154	352.156 ± 0.006	220.115 ± 0.005	132.041	352.2 → 220.1	N/A
Dihydrouridine	m5Cm		6.71	271.117	272.122 ± 0.009	126.065 ± 0.002	146.057	272.1 → 126.1	Barry and Associates Inc. USA
4-Demethylwyosine	imG-14		6.75	321.107	322.115 ± 0.008	190.074 ± 0.007	132.041	322.1 → 190.1	N/Af
4-Thiouridine	s4U		6.94	260.047	261.051 ± 0.006	129.009 ± 0.008	132.042	261.0 → 129.0	Sigma-Aldrich. USA
2-Lysidine	k2C		8.06	371.18	372.182 ± 0.006	240.140 ± 0.007	132.042	372.2 → 240.1	N/A
3-Methyluridine	m3U		9.56	258.085	259.089 ± 0.011	127.043 ± 0.011	132.046	259.1 → 127.0	Barry and Associates Inc. USA
2-Methyladenosine	m2A		11.27	281.112	282.116 ± 0.005	150.074 ± 0.008	132.042	282.1 → 150.1	Carbosynth Ltd. USA
1-Methylguanosine	m1G		14.36	297.107	298.111 ± 0.006	166.071 ± 0.002	132.04	298.1 → 166.1	N/Ag
2'-O-Methylguanosine	Gm		14.98	297.107	298.109 ± 0.005	152.056 ± 0.009	146.053	298.1 → 152.1	Barry and Associates Inc. USA
N4-Acetylcytidine	ac4C		15.5	285.096	286.101 ± 0.005	154.056 ± 0.005	132.044	286.1 → 154.1	Santa Cruz Biotechnology, Inc. USA
N6-Methyladenosine	m6A		16.85	281.112	282.114 ± 0.008	150.071 ± 0.005	132.043	282.1 → 150.1	Carbosynth Ltd. USA
N2-Methylguanosine	m2G		17.31	297.107	298.107 ± 0.007	166.064 ± 0.004	132.043	298.1 → 166.1	Sigma-Aldrich. USA
2,8-Dimethyladenosined	m2,8A		19.29	295.128	296.133 ± 0.012	164.090 ± 0.011	132.043	296.1 → 164.1	N/Ah
N6,N6-dimethyladenosine	m6,6A		20.82	295.128	296.131 ± 0.007	164.088 ± 0.008	132.043	296.1 → 164.1	Chembridge Corp. USA
2-Thio-2'-O-methyluridine	s2Um		20.87	274.062	275.067 ± 0.009	129.008 ± 0.011	146.059	275.1 → 129.0	N/Ai
Uridine 5-oxyacetic acid methyl ester	mcmo5U		21.12	332.086	333.085 ± 0.008	201.041± 0.005	132.044	333.1 → 201.0	N/Aj
N6-Threonylcarbamoyladenosine	t6A		21.99	412.134	413.136 ± 0.005	136.062 ± 0.004	132.043	413.1 → 136.1	BioLog Life Science Institute. Germany
5-Carboxymethylaminomethyl- 2'-O-methyluridine	cmnm5Um		22.15	345.117	346.117 ± 0.008	200.058 ± 0.010	146.059	346.1 → 200.1	N/Ak
2-Methylthio-N6-threonyl carbamoyladenosine	ms2t6A		22.2	458.112	459.117 ± 0.012	182.049 ± 0.009	132.043	459.1 → 182.0	N/Al
N6-Isopentenyladenosine	i6A		22.56	335.159	336.162 ± 0.008	204.119 ± 0.006	132.043	336.2 → 204.1	Carbosynth Ltd. USA
2-Methylthio-N6-isopentenyladenosine	ms2i6A		23.31	381.147	382.151 ± 0.007	250.108 ± 0.005	132.043	382.2 → 250.1	Carbosynth Ltd. USA
N6-Methyl-N6-threonylcarbamoyladenosine	m6t6A		23.5	426.15	427.151 ± 0.011	295.111 ± 0.007	132.04	427.2 → 295.1	N/Am
a: Method of S. Kellner et al., Chem Commun (Camb) 50, 3516 (Apr 4, 2014).
b: Previously reported by E. Dudley et al., Rapid Commun Mass Spectrom 19, 3075 (2005).
c: MS2 fragmention at collision energies of 8eV, 15eV and 30eV matched with previously reported CID spectra (K. Miyauchi, S. Kimura, T. Suzuki, Nat Chem Biol 9, 105 (Feb, 2013).
d: Isolation and purification by I. Moukadiri, M. J. Garzon, G. R. Bjork, M. E. Armengod, Nucleic Acids Res 42, 2602 (Feb, 2014).
e: Further confirmed by MS2 fragmentation of cmnm5s2U standard at collision energies of 8eV, 15eV and 30eV.
f: Previously identified by Y. H. Chionh et al., Nucleic Acids Res 41, e168 (Sep, 2013). and C. T. Chan et al., Molecules 16, 5168 (2011).
g. Further confirmed by MS2 fragmentation of m2G and m7G standards at collision energies of 8eV, 20eV and 45eV.
h: MS2 and MS3 fragments match with previous reported CID spectra (A. M. Giessing et al., RNA 15, 327 (Feb, 2009).
i: Further confirmed by MS2 fragmentation of s2U standard at collision energies of 8eV, 25eV and 45eV.
j: Further confirmed by MS2 fragmentation of cmo5U standard at collision energies of 8eV, 15eV and 30eV.
k: Further confirmed by MS2 fragmentation of cmnm5U standard at collision energies of 8eV, 15eV and 30eV.
l: Further confirmed by MS2 and MS3 fragmentation of t6A and ms2i6A standards at collision energies of 8eV, 15eV, 25eV and 45eV.
m: Further confirmed by MS2 of t6A at collision energies of 8eV, 15eV and 30 eV.
