# Supplementary material for: tRNA-mediated codon-biased translation in mycobacterial hypoxic persistence
Source: Nat Commun. 2016 Nov 11;7:13302. doi: 10.1038/ncomms13302 (PMC5114619; doi:10.1038/ncomms13302)
Supplement: Supplementary Data 2 — Changes in tRNA modifications in BCG during hypoxia and subsequent reaeration [file ncomms13302-s3.xlsx]

## Sheet: Sheet1
Supplementary Data 2. Changes in tRNA modifications in BCG during hypoxia and subsequent reaeration
Time point	Log		H4		H6		H9		H14		H18		H21		R1		R3		R6		CV across all time points(%)
Modification	Fold Change	CV(%)	Fold Change	CV(%)	Fold Change	CV(%)	Fold Change	CV(%)	Fold Change	CV(%)	Fold Change	CV(%)	Fold Change	CV(%)	Fold Change	CV(%)	Fold Change	CV(%)	Fold Change	CV(%)
Ψ	1	17.4713	3.43051	15.8875	3.31893	17.6011	1.74425	17.8228	1.92328	16.9549	1.61726	14.5669	2.29023	16.6487	0.846578	22.953	1.39822	14.0984	1.02717	17.6011	49.1861
r-NA	1	13.7237	0.951889	14.049	1.44335	18.0583	0.606199	14.0669	0.392244	16.8674	0.313894	12.3749	0.375028	17.2487	0.222767	14.1448	0.20818	14.5344	1.12534	18.0583	65.4981
Cm	1	22.0971	1.79526	14.4189	2.62864	10.7007	1.28962	10.7007	1.70347	10.7007	1.29582	13.4709	1.88794	10.7007	1.42443	13.2764	1.73827	9.95431	0.938	17.8297	31.6169
m3C	1	10.7007	1.6059	12.9787	0.417858	16.3502	1.52765	10.4022	0.630313	10.0159	0.545123	16.4888	0.545789	15.477	0.556446	17.5976	0.33475	14.6924	1.0076	16.3502	55.3231
m5C	1	13.5644	1.2451	14.1395	1.42079	16.8684	1.45425	16.6001	0.663415	19.8457	0.333714	14.7656	0.497362	18.6387	0.511362	18.9551	0.330319	20.8241	1.06766	16.8684	51.395
m5U	1	16.1544	0.473873	15.7795	0.635492	18.4023	0.381912	18.5691	0.3528	19.6331	0.38763	15.4216	0.348472	17.6447	0.163082	23.331	0.112509	16.947	1.00066	18.4023	63.3739
m3U	1	17.8325	0.480191	17.8241	0.476358	18.1863	0.497577	17.3299	0.479038	13.687	0.439608	17.8157	0.495283	14.101	0.748393	16.8699	0.421416	11.5145	0.959549	18.1863	36.6421
I	1	20.0468	1.27949	18.084	1.79025	18.0547	0.904614	17.5947	1.06044	13.7261	0.929182	16.4713	1.29136	9.22086	0.749848	18.8826	0.822245	10.7818	1.20932	8.05474	27.6109
s2Um	1	21.4367	4.06238	18.4758	2.24969	24.3945	2.09339	17.1934	2.03411	17.7732	2.01588	16.2336	2.01353	8.21145	0.949688	18.2738	1.25127	14.9366	0.97768	24.3945	50.0896
m1A	1	18.7461	1.67617	20.019	2.43245	15.6814	1.55624	22.5468	2.22106	19.1678	2.99	21.4773	2.08588	15.6814	2.23185	23.7283	2.34308	15.6814	1.47137	13.459	28.7404
m2A	1	17.8735	1.33598	20.8642	1.59824	11.855	0.145918	24.5115	0.141474	23.6453	0.160292	25.0568	0.147206	15.717	0.130816	23.9894	0.0554443	23.311	1.92537	11.855	109.342
m6A	1	18.4926	1.38284	20.7348	2.12442	17.1568	1.17099	20.6021	1.49123	10.583	1.69828	23.5958	2.12113	10.3858	0.105741	18.2825	0.137486	7.44684	1.30428	17.1568	55.8935
m6,6A	1	23.3415	0.919376	19.9475	1.72907	24.7734	0.919035	17.8908	1.2364	18.7152	1.49238	17.4152	1.37594	9.28155	3.02406	18.3931	2.21177	16.7105	1.14396	24.7734	44.39
m2,8A	1	20.5277	1.14751	21.052	0.700526	17.789	1.0976	22.469	1.17411	14.6765	1.00817	21.6039	1.36567	13.3544	0.0881828	23.4063	0.0928562	10.6896	1.14723	17.789	51.0063
Gm	1	13.6812	0.635947	17.1376	1.14671	19.88	0.711424	9.81619	0.717969	11.8171	0.710212	12.8283	0.732825	17.7721	2.23834	14.8041	1.01174	14.8302	1.04974	19.88	47.4502
m7G	1	17.8215	2.0562	17.6717	2.44955	20.13	1.35167	19.2869	1.6033	14.7259	1.60897	17.5245	1.87183	14.4033	0.801095	21.4434	1.11739	11.2132	1.10424	20.13	34.7607
m1G	1	16.1564	1.92164	15.6675	2.7532	22.6765	1.28984	14.4923	1.53886	11.8932	1.59482	15.2074	1.8403	14.2841	0.707404	13.8415	1.03299	10.4257	0.949559	22.6765	41.4202
m2G	1	22.9325	0.673852	21.3959	1.03698	18.3626	0.637723	19.7337	0.380757	17.8053	0.33868	20.0522	0.2814	17.7156	1.48288	19.4251	0.842003	9.88386	1.03871	18.3626	49.5165
imG-14	1	18.2	1.23108	19.6149	1.35691	23.5662	1.03583	21.7368	1.04145	21.4909	1.03032	21.2683	1.04161	22.0983	0.883364	22.2263	0.88497	20.8025	0.917547	23.5662	14.3794
io6A	1	18.8112	0.363911	21.0565	0.436007	20.4048	0.339073	23.9104	0.256562	23.9104	0.264342	23.9104	0.212328	22.019	0.182671	16.6569	0.221625	12.2135	0.902771	20.4048	69.9478
ms2i6A	1	14.3217	1.72606	16.3862	2.59426	22.3406	1.29536	19.1461	5.29732	19.1461	4.87278	12.9565	4.36653	20.6204	1.35187	9.92132	2.90434	11.543	0.981306	22.3406	62.9571
t6A	1	19.1461	1.53238	19.8509	2.24923	17.4458	1.31419	14.8207	1.37471	15.5565	1.77713	20.6096	1.73585	20.1088	1.04314	11.5707	1.4081	11.5647	1.59928	17.4458	24.5093
i6A	1	10.3404	0.516367	13.8418	0.390549	12.1984	0.219344	21.0864	0.177035	15.617	0.164206	20.9283	0.170649	12.2716	0.134297	21.2469	0.283057	12.3456	1.08043	12.1984	84.896
cmo5U	1	13.3428	2.68215	17.0907	7.87492	12.6683	5.8667	14.8162	0.733661	18.0217	0.74114	14.8283	0.858937	16.6517	0.648263	14.8041	0.682618	24.2893	1.06293	12.6683	115.977
s4U	1	22.0336	0.556021	20.8458	0.0757503	14.034	0.0197098	15.7879	0.00687514	15.1092	0.0075564	19.7795	0.0071083	11.9251	0.00660946	13.3899	0.00695973	10.3672	1.17161	14.034	159.534
mo5U	1	16.801	4.06238	14.1216	2.24969	19.355	2.09339	11.6106	2.05451	11.1741	2.03203	12.1792	2.01353	14.2346	7.86733	11.0927	9.93386	11.2566	0.804322	19.355	89.678
ho5U	1	19.9371	0.923996	19.9651	0.0220718	18.2729	0.00402547	21.4026	0.00193774	12.4023	0.00806725	19.9931	0.00200346	11.5903	0.0705629	23.0259	0.0743024	18.4867	1.00065	18.2729	147.869
ms2t6A	1	19.996	0.848858	18.0183	0.331195	23.5545	0.00490707	17.1011	0.010039	18.0381	0.0194714	16.3966	0.0103795	18.4995	0.0170313	17.8688	0.0179339	15.1853	1.17585	23.5545	138.361
g6A	1	17.5838	0.364058	14.5337	0.394928	18.8801	0.216739	14.8874	0.294339	20.1545	0.159507	12.3853	0.10483	20.2843	0.11902	18.6565	0.141091	21.9141	0.963507	18.8801	89.084
D	1	17.8421	1.02519	16.631	0.982299	15.4848	1.11798	18.8791	1.07138	11.4603	1.02723	15.5738	1.00626	10.1334	0.793932	23.9653	0.947127	13.8946	1.23828	15.4848	11.2334
k2C	1	18.8749	5.86862	20.8749	5.12183	23.3488	3.58505	23.3488	0.458829	23.3488	0.415628	14.8465	0.50532	23.3488	0.0563543	12.5613	2.589	17.5308	1.19345	13.4599	101.455
ac4C	1	23.3488	1.10758	18.6129	3.47344	21.0462	9.53959	17.6646	0.748496	18.6704	0.779773	15.4742	0.847583	18.8609	1.81934	20.5775	1.69485	17.0868	1.18413	21.0462	121.554
m6t6A	1	16.9207	0.0071971	16.0834	1.29942	17.0216	1.06645	13.2819	0.818499	11.5283	0.627775	13.5644	0.682945	13.6141	0.0126748	23.3415	0.169046	14.3217	0.965184	17.5838	69.0187
cmnm5Um	1	16.507	0.540215	15.9447	0.45239	17.1419	0.144735	20.9636	0.00451922	18.8648	0.00046566	16.1544	0.00506186	17.8927	0.00160529	20.5277	0.0560309	19.1461	0.904718	17.8421	125.558
cmnm5s2U	1	17.4033	0.977808	18.5281	0.649229	17.4713	0.399934	20.7844	0.0206038	14.3307	0.0619211	17.8325	0.0166426	13.2403	0.134652	13.6812	0.218276	10.3404	1.26502	18.8749	98.3054
mnm5U	1	14.1601	0.322119	12.5864	0.117653	13.7237	0.00297025	14.8407	0.00679151	14.0876	0.00457858	20.0468	0.00221742	11.8799	0.0604718	17.8215	0.115594	13.3428	0.887375	23.3488	150.087
mnm5S2U	1	17.4713	1.75173	19.737	10.62	16.1564	5.70785	17.853	7.15575	15.4989	7.22886	21.4367	8.05349	14.8161	0.112686	16.1564	0.177503	22.0336	1.08262	16.9207	90.3025
ct6A	1	13.7237	1.9783	13.9533	0.520275	22.9325	0.638022	19.2384	1.14482	18.1509	0.951748	18.7461	1.06731	20.0565	0.000306076	22.9325	0.00192535	16.801	1.25961	16.507	69.6657
mcmo5U	1	22.0971	9.23212	16.6152	1.68967	18.2	6.75589	22.3486	6.62892	20.8329	4.63744	17.8735	4.96796	18.5005	0.305326	18.2	0.612311	19.9371	1.33412	17.4033	84.6124
m5Cm	1	10.7007	0.137896	17.354	0.569495	19.1461	0.183049	19.5965	0.0429783	16.8721	0.0497982	18.4926	0.0392606	16.3862	2.38146	18.8112	5.76113	19.996	1.21362	14.1601	157.129
n = 6
