# Supplementary material for: tRNA-mediated codon-biased translation in mycobacterial hypoxic persistence
Source: Nat Commun. 2016 Nov 11;7:13302. doi: 10.1038/ncomms13302 (PMC5114619; doi:10.1038/ncomms13302)
Supplement: Supplementary Data 3 — Targeted Mapping of Modified Ribonucleosides in tRNAThr Isoacceptors [file ncomms13302-s4.xlsx]

## Sheet: Sheet1
Supplementary Data 3. Targeted Mapping of Modified Ribonucleosides in tRNAThr Isoacceptors
Detected oligos	MS level			MSMS level
	Average mass by maximum entropy deconvolution (Da)	Isoacceptor		Validated fragment ion	Monoisotopic mass by resolved isotope deconvolution (Da)	Δm from synthetic unmodified standard (Da)	Modification
CUCGCCUUGUA	3402.07	tRNAThrUGU		c1	304.035	0.002
				c2	610.061	0.002
				c3	915.106	0.006
				c4	1260.15	0.005
				w1	346.063	0.03
				w2	652.094	0.001
				w5	1609.19	0.002
				y2	572.114	0.001
				y3	917.161	0.002
				y4	1223.19	0.003
CUCGCCUho5UGUm6t6A	3578.36	tRNAThrUGU		c1	304.036	0.003
				c2	610.065	0.006
				c3	915.099	0
				c4	1260.15	0.005
				w1	505.111	159.048	m6t6A
				w2	811.147	159.051	m6t6A
				w5	1784.24	175.048	m6t6A, ho5U
				y2	731.167	159.052	m6t6A
				y3	1076.21	159.051	m6t6A
				y4	1398.23	175.045	m6t6A, ho5U
CUCGCCUmo5UGUm6t6A	3592.39	tRNAThrUGU		c1	304.036	0.003
				c2	610.065	0.006
				c3	915.1	0.001
				c4	1260.15	0.005
				w1	505.112	159.049	m6t6A
				w2	811.147	159.051	m6t6A
				w5	1798.26	189.062	m6t6A, mo5U
				y2	731.167	159.052	m6t6A
				y3	1076.21	159.051	m6t6A
				y4	1412.25	189.061	m6t6A, mo5U
CUCGCCUcmo5UGUm6t6A	3636.4	tRNAThrUGU		c1	304.036	0.003
				c2	610.065	0.006
				c3	915.1	0.003
				c4	1260.15	0.005
				w1	505.11	159.047	m6t6A
				w2	811.147	159.051	m6t6A
				w5	1842.24	233.052	m6t6A, cmo5U
				y2	731.167	159.052	m6t6A
				y3	1076.21	159.05	m6t6A
				y4	1456.24	233.051	m6t6A, cmo5U
CUCGCCUmcmo5UGUm6t6A	3650.43	tRNAThrUGU		c1	304.036	0.003
				c2	610.065	0.006
				c3	915.099	0.002
				c4	1260.15	0.005
				w1	505.112	159.049	m6t6A
				w2	811.147	159.051	m6t6A
				w5	1784.24	175.048	m6t6A, mcmo5U
				y2	731.167	159.052	m6t6A
				y3	1076.21	159.051	m6t6A
				y4	1398.23	175.045	m6t6A, mcmo5U
CUCGUA	1835.16	tRNAThrCGU		c1	304.033	0.003
				c2	610.072	0.007
				c3	95.096	0.003
				w1	346.057	0.008
				w2	652.083	0.01
				y2	572.119	0.006
				y3	917.145	0.009
				y4	1222.21	0.009
CUCGUct6A	1835.16	tRNAThrCGU		c1	304.035	0.005
				c2	610.059	0.002
				c3	95.099	0
				w1	473.096	127.031	ct6A
				w2	779.12	127.027	ct6A
				y2	699.14	127.027	ct6A
				y3	1044.19	127.034	ct6A
				y4	1349.23	127.027	ct6A
GCGUUUCCA	2791.72	tRNAThrGGU		c1	344.04	0.001
				c2	649.083	0.003
				c3	944.128	0.003
				c4	1299.95	0.005
				w1	346.058	0.007
				w2	651.085	0.009
				w3	956.158	0.008
				y2	571.127	0.002
				y3	876.177	0.006
				y4	1182.16	0.008
Theoretical monoisotopic masses of nucleosides. A: 267.097, U: 244.070, G: 283.092, C: 243.086, m6t6A: 426.150 , ct6A: 394.124, ho5U: 260.064, mo5U: 274.080, cmo5U: 318.070, mcmo5U: 332.086.
