# Supplementary material for: tRNA-mediated codon-biased translation in mycobacterial hypoxic persistence
Source: Nat Commun. 2016 Nov 11;7:13302. doi: 10.1038/ncomms13302 (PMC5114619; doi:10.1038/ncomms13302)
Supplement: Supplementary Data 4 — Changes in protein abundance as log2(fold-change) against Log-growing cells [file ncomms13302-s5.xlsx]

## Sheet: Sheet 1
Supplementary Data 4. Changes in protein abundance as log2(fold-change) against Log-growing cells
p-values calculated from unpaired 2-tailed T-tests, n=3			H4 vs Log		H6 vs Log		H9 vs Log		H14 vs Log		H18 vs Log		R3 vs Log		R6 vs Log
#	Proteins (965)	UniProt Accession Number	Mean log2 (fold change)	adjusted p-value	Mean log2 (fold change)	adjusted p-value	Mean log2 (fold change)	adjusted p-value	Mean log2 (fold change)	adjusted p-value	Mean log2 (fold change)	adjusted p-value	Mean log2 (fold change)	adjusted p-value	Mean log2 (fold change)	adjusted p-value
1	60 kDa chaperonin 1	CH601	0.625489	0.00518048	-0.0480034	0.664949	0.417178	0.395295	0.104299	0.932885	0.104299	0.662128	0.208598	0.416076	0.208598	0.00518048
2	10 kDa chaperonin	CH10	0.104299	0.419809	-0.306061	0.2287	0.938625	0.744572	-0.312939	0.184948	-0.312939	0.226941	0.104299	0.640076	0.252836	0.419809
3	Chaperone protein DnaK	DNAK	0.521458	0.226988	0.312875	0.514283	0.730034	0.897718	0.521473	0.211626	0.625738	0.0303309	0.730034	0.0890784	0.222805	0.226988
4	60 kDa chaperonin 2	CH602	0.417178	0.102013	0.298276	0.595643	0.417178	0.00249553	0	0.00894198	0.104299	0.785313	0.104299	0.928705	0.148536	0.102013
5	Trigger factor	TIG	0.553143	0.879162	-0.306	0.841322	0.312875	0.347198	-0.306	0.924727	0.312875	0.924118	0.625738	0.0202886	0.222805	0.879162
6	Elongation factor Tu	EFTU	0.208579	0.494809	-0.104313	0.303531	-0.208626	0.644761	-0.312939	0.0211177	-0.208626	0.198051	0	0.787711	0.104299	0.494809
7	Heat shock protein hspX	A1KK77	0.311385	0.441121	3.58938	0.0902859	4.07153	0.000646959	4.60544	0.059585	4.54161	0.00479439	1.81834	0.114048	0.312897	0.441121
8	DlaT, dihydrolipoamide acyltransferase, E2 component of pyruvate dehydrogenase	A1KKQ7	0.208598	0.330596	-4.68538e-05	0.786702	0.834329	0.868834	0.521473	0.439424	0.312879	0.048978	0.625738	0.000795498	0.312897	0.330596
9	Putative uncharacterized protein BCG_2653c	A1KLX8	0.456288	0.597322	2.50302	0.0269175	2.60731	0.00989249	2.8159	0.0514024	2.92019	0.000124571	0.232131	0.745277	0.282867	0.597322
10	Protein GrpE	GRPE	-0.154668	0.787885	0.730044	0.549917	1.25151	0.000257796	1.25151	0.414355	0.417178	0.0966359	0.938625	0.00720896	0.222805	0.787885
11	ATP synthase subunit beta	ATPB	-0.417197	0.0156896	-0.312939	0.105124	-0.208626	0.439171	-0.208626	0.0129902	0	0.849399	0.312897	0.667645	0	0.0156896
12	Acyl carrier protein	A1KKT7	-0.730044	0.0190464	-2.3989	0.00296617	-2.19023	0.879204	-2.19023	0.00204902	-2.08214	0.00448215	-0.625786	0.133093	0.208598	0.0190464
13	Putative uncharacterized protein TB31.7	A1KLX5	0.104299	0.620446	2.96122	0.0656043	2.95458	0.00517899	3.11858	0.0885848	3.02016	0.0750058	1.66868	0.0303254	0.303739	0.620446
14	Probable thiol peroxidase	A1KJZ7	-0.414813	0.158806	1.002	0.248248	-0.312939	0.248005	-0.104313	0.829474	-0.312939	0.0869132	0.417178	0.293881	0.208598	0.158806
15	DNA-directed RNA polymerase subunit alpha	RPOA	0.104285	0.377896	-0.104313	0.109169	-0.312939	0.254413	-0.208626	0.161915	0	0.494981	0.312879	0.699875	0.104299	0.377896
16	5-methyltetrahydropteroyltriglutamate--homocysteine methyltransferase	METE	-0.417197	0.00104058	-0.521454	0.0742477	-1.04298	0.127854	-0.730044	0.0227536	-0.625712	0.00480433	-0.104313	0.27865	0	0.00104058
17	Putative uncharacterized protein sseC2	A1KGU7	-0.312884	0.170558	-1.04298	0.0499371	-0.417197	0.30215	-1.35585	0.0815857	-2.19034	0.0602493	-1.25157	0.124133	0	0.170558
18	Adenosylhomocysteinase	SAHH	-0.0689094	0.782266	-0.104313	0.537058	0.0252004	0.0898387	-0.208626	0.184602	-0.104313	0.0599948	0.315484	0.253789	0	0.782266
19	Putative uncharacterized protein cfp17	A1KJN9	-0.417197	0.0364866	-0.938672	0.499187	0.312879	0.99264	0	0.191464	0	0.167262	-0.312939	0.807233	0.417178	0.0364866
20	Putative uncharacterized protein BCG_0614	A1KG46	0.208598	0.555096	2.60731	0.00520102	3.23306	0.0911229	3.23306	0.0109059	3.12877	0.0140573	1.14721	0.047406	0.312897	0.555096
21	DNA-directed RNA polymerase subunit beta'	RPOC	0.312897	0.789146	-0.312939	0.120712	-0.312939	0.642672	-0.312939	0.00650277	-0.312939	0.0282221	0.312897	0.738589	0	0.789146
22	Putative uncharacterized protein BCG_3930	A1KQK2	0.625738	0.116154	0.625738	0.091162	1.04292	0.0920657	-0.312939	0.0626815	2.77617e-05	0.084662	-0.521454	0.165693	0.208579	0.116154
23	Probable electron transfer flavoprotein (Alpha-subunit) fixB	A1KN24	-1.39463e-05	0.209747	0	0.0416629	-0.104313	0.843008	0.104299	0.0928843	0	0.177725	0	0.153408	-0.104313	0.209747
24	Nucleoid-associated protein BCG_3776c	Y3776	0.312897	0.0553432	-1.39463e-05	0.233163	-1.39463e-05	0.860058	0.208579	0.608195	0.312897	0.881037	0.208598	0.630059	-1.39463e-05	0.0553432
25	Putative integration host factor mihF	A1KIH7	-0.600808	0.862676	-0.278869	0.212669	-0.97847	0.0198182	-0.921937	0.0652685	-0.606282	0.0513811	0.393411	0.411177	0.167742	0.862676
26	Putative uncharacterized protein BCG_3678c	A1KPU9	-0.625712	0.118258	-0.312939	0.737852	0.104266	0.0632476	-1.39463e-05	0.396528	0.104299	0.371588	0.730034	0.918371	0.104299	0.118258
27	Malate dehydrogenase	MDH	0.104299	0.700563	0	0.127023	0.104299	0.939619	0.104299	0.0289698	0.104299	0.140856	0.625738	0.314801	0	0.700563
28	Probable 3-oxoacyl-[acyl-carrier protein] reductase fabG4	A1KF63	-0.521454	0.141816	-0.312939	0.127386	-0.521529	0.482456	-0.312939	0.0721884	-0.312939	0.235235	-0.208626	0.315041	0	0.141816
29	Possible acyl-CoA thiolase fadA	A1KGZ1	-0.312939	0.0573372	-0.312939	0.227504	-0.312884	0.822392	-0.208571	0.0844443	-0.312939	0.181309	-0.625712	0.1749	0	0.0573372
30	Probable fatty oxidation protein fadB	A1KGZ2	0.312897	0.163456	0.417178	0.146086	0.312897	0.394559	0.312897	0.27923	0.417178	0.197668	0.312897	0.174655	-1.39463e-05	0.163456
31	30S ribosomal protein S1	A1KJ46	0.208598	0.184636	0	0.274309	-0.0813159	0.382536	-0.312939	0.255186	0	0.121139	0.312897	0.0721322	0.104299	0.184636
32	DNA-directed RNA polymerase subunit beta	RPOB	0.104285	0.820167	-0.312939	0.0229788	-0.521454	0.00233505	-0.521454	0.021352	-0.312939	0.0107044	0	0.967623	0	0.820167
33	Probable transcriptional regulatory protein moxR1	A1KIR9	0.208598	0.251308	0.521458	0.721981	0.208598	0.479263	0	0.134612	0.312897	0.854635	0.521458	0.638171	0	0.251308
34	Probable acyl-CoA dehydrogenase fadE5	A1KF65	1.05818	0.0102297	0.730034	0.127961	1.46009	0.751593	0.625738	0.0567733	0.625738	0.0748631	-0.417216	0.398525	-0.104313	0.0102297
35	Putative uncharacterized protein wag31	A1KKI8	0.0980065	0.676486	-0.104313	0.44418	0.104299	0.623075	0	0.139962	0.22806	0.519045	0.834329	0.150466	0.0583858	0.676486
36	ATP synthase subunit alpha	ATPA	-0.212392	0.0222821	0.0263854	0.759732	0.181853	0.200319	0.192908	0.946503	0.279533	0.414386	0.580554	0.203402	0.0722327	0.0222821
37	Uncharacterized oxidoreductase BCG_2993	Y2993	0.938625	0.194992	-0.469593	0.00472075	-0.329228	0.571178	-0.58572	0.0337151	-0.450589	0.0394953	0.0782758	0.707979	-0.0172965	0.194992
38	Heparin-binding hemagglutinin	HBHA	0.208598	0.654061	0.104299	0.203857	0.417178	0.879166	0.208598	0.977219	0.312879	0.569943	0.312897	0.195865	-0.0518477	0.654061
39	Probable 50S ribosomal protein L7/L12 rplL (SA1)	A1KGD2	-0.447967	0.0638654	-0.554974	0.976991	-0.683514	0.370425	-0.296439	0.688896	0.298276	0.00905638	0.5001	0.0555029	0.0583858	0.0638654
40	Phosphoenolpyruvate carboxykinase [GTP]	PCKG	-0.312939	0.0557244	-0.312939	0.0459314	-0.312939	0.154721	-1.39463e-05	0.0696482	-0.104313	0.0713704	-0.834376	0.0537802	0	0.0557244
41	Putative uncharacterized protein TB15.3	A1KJ52	-0.104313	0.67442	-0.104313	0.270614	-0.208626	0.0357458	-0.208626	0.344218	0	0.39203	0.112166	0.557656	0.571106	0.67442
42	Possible exported conserved protein	A1KIS8	0.104299	0.917151	0.104299	0.723032	0.834328	0.178962	0	0.252595	0.208598	0.0227203	0.417178	0.291237	0.834329	0.917151
43	Malate synthase G	MASZ	-0.208626	0.149823	-0.312884	0.119676	-0.730044	0.004269	-0.417197	0.10531	-0.208626	0.0209849	-0.208626	0.17219	-0.312884	0.149823
44	Glutamine synthetase	A1KKR3	-0.417197	0.0446474	-0.208626	0.145917	0	0.313482	-0.104313	0.113497	-1.39463e-05	0.0925334	0.104299	0.155016	2.77617e-05	0.0446474
45	Probable short-chain type dehydrogenase/reductase	A1KEW8	0	0.00103467	-0.208626	0.184124	-0.208626	0.532801	-0.312939	0.0197547	-0.312939	0.0353593	0.208598	0.722798	0.104299	0.00103467
46	Putative uncharacterized protein BCG_2220c	A1KKP6	0.100714	0.553875	-0.408246	0.629938	0.235687	0.0999588	-0.135101	0.664213	-0.104327	0.987109	0.0692459	0.625159	0.0722447	0.553875
47	Two component transcriptional regulatory protein devR (Probably luxR/uhpA-family)	A1KNC9	0.625767	0.760295	1.87726	0.0306749	2.01733	0.000102984	2.43855	0.0451679	2.33095	0.0388528	1.28318	0.0652459	0.617471	0.760295
48	Probable D-3-phosphoglycerate dehydrogenase serA1	A1KMZ0	0.104299	0.756648	-0.104313	0.280796	0.104285	0.00910411	-0.104313	0.180681	0	0.409297	0.208598	0.933627	0.312879	0.756648
49	Putative uncharacterized protein BCG_2051	A1KK78	0.730034	0.778529	1.3558	0.0650505	1.66868	0.000322842	1.3558	0.0187712	1.66868	0.0554209	0.208598	0.339988	0.104299	0.778529
50	Probable succinate dehydrogenase [iron-sulfur subunit]	A1KF69	-0.208626	0.0621228	-0.312939	0.0468877	0.208598	0.513565	-0.417197	0.0125401	0	0.606402	0.521458	0.985717	0	0.0621228
51	Phosphate-binding protein PstS	A1KH60	0	0.218743	-0.312884	0.155541	0.208598	0.147547	-0.625786	0.0626255	-0.625786	0.0374842	0.312879	0.388344	0.834329	0.218743
52	Probable multifunctional mycocerosic acid synthase membrane-associated mas	A1KMT5	0.312879	0.201169	-0.312884	0.180423	-0.834376	0.0397517	-0.750895	0.0267137	-0.448611	0.126866	0.312879	0.295186	-0.104327	0.201169
53	Sulfurtransferase	A1KGU8	1.07121	0.0850776	-0.237564	0.110135	0.0170869	0.28102	-0.497712	0.0244765	-0.432738	0.00559183	0.252681	0.971366	-0.0866745	0.0850776
54	Peptidyl-prolyl cis-trans isomerase	A1KEF0	0.208565	0.657551	-0.233912	0.163051	-0.212706	0.282185	-0.312884	0.126798	-0.312884	0.0714162	0.104299	0.711735	-0.104304	0.657551
55	Adenylate kinase	KAD	-0.104271	0.568256	-0.536069	0.0369815	-1.1473	0.460373	-0.834376	0.0271204	-0.442264	0.2421	-0.312884	0.306582	-0.104313	0.568256
56	Probable cold shock protein A cspA	A1KPX7	-0.538025	0.0337495	-1.21736	0.00998192	-1.04211	0.0567555	-1.4344	0.00513157	-1.93767	0.0021543	-0.774231	0.0226971	-0.846133	0.0337495
57	S-adenosylmethionine synthase	METK	0.625738	0.00319689	-0.312939	0.0943526	-0.521454	0.111519	-0.521454	0.100625	-0.312939	0.0499602	0.104299	0.468842	0	0.00319689
58	Transcription termination/antitermination protein nusG	A1KGB9	0.247232	0.347781	-0.104313	0.119276	-0.213309	0.326645	-1.39463e-05	0.777335	-0.0573937	0.633805	0.312879	0.304299	0.126478	0.347781
59	Myo-inositol-1-phosphate synthase INO1	A1KEL4	-0.0609287	0.0441071	0.0752011	0.782993	0.139883	0.388927	0.100533	0.682578	0.18678	0.869319	0.229877	0.951328	0.434141	0.0441071
60	Possible short-chain dehydrogenase/reductase	A1KNM5	-0.456605	0.000164574	-0.176584	0.574344	-0.0706133	0.193635	-0.00997448	0.69636	-0.066591	0.335978	0.110422	0.655345	0.144229	0.000164574
61	Putative uncharacterized protein BCG_1271	A1KHZ9	-1.04298	0.0253782	-0.312939	0.162723	0.104299	0.3308	-0.551337	0.0260143	-1.05408	0.0316091	-0.625786	0.0273813	0.312897	0.0253782
62	Putative uncharacterized protein BCG_0884c	A1KGW4	-0.312939	0.0483766	0	0.276176	-0.521454	0.0236121	-0.312884	0.0139281	-0.312939	0.107469	0.312879	0.149917	0.104299	0.0483766
63	Conserved 35 kDa alanine rich protein	A1KM85	0.104299	0.0874796	0	0.393476	0.208579	0.00459005	0	0.323518	0.312897	0.856515	0.208598	0.65454	0.730034	0.0874796
64	Probable bifunctional protein acetyl-/propionyl-coenzyme A carboxylase (Alpha chain) accA3: biotin carboxylase + biotin carboxyl carrier protein	A1KNT7	-0.208626	0.00487637	-0.208626	0.0164821	-0.417197	0.0876056	-0.312939	0.0789338	-0.312939	0.0019739	0.208598	0.735668	0.104299	0.00487637
65	50S ribosomal protein L10	RL10	-0.208626	0.185453	-0.208626	0.187462	-0.417141	0.225131	-0.417197	0.0577937	-0.312884	0.1536	0.104285	0.659869	0.208565	0.185453
66	Probable ferredoxin fdxA	A1KK51	1.3558	0.0745896	2.71161	0.28599	2.39873	0.000453919	1.3558	0.355614	1.3558	0.104965	0.938625	0.564831	0.312897	0.0745896
67	Serine hydroxymethyltransferase	A1KHN3	-0.104313	0.359359	-0.208626	0.139313	-0.104313	0.103684	0	0.223674	-0.104313	0.0678501	0.104299	0.741058	0	0.359359
68	Polyribonucleotide nucleotidyltransferase	PNP	0.104299	0.156329	-1.39463e-05	0.909384	0.104285	0.400828	-0.10379	0.444797	0.104299	0.859402	0.312879	0.900366	0.312879	0.156329
69	30S ribosomal protein S6	RS6	-0.312939	0.00739986	-0.417197	0.0815767	-0.834376	0.111041	-0.417197	0.0555406	-0.521454	0.0890483	-0.312939	0.028814	0	0.00739986
70	Possible pterin-4-alpha-carbinolamine dehydratase moaB2	A1KHC0	-0.104313	0.258789	0.104299	0.879846	0.104299	0.0315584	0.208579	0.594658	0.417178	0.0279316	0.730034	0.250841	0.417159	0.258789
71	Possible L-lactate dehydrogenase (Cytochrome) lldD2	A1KJT4	0	0.238806	-0.240836	0.0860595	-0.21973	0.319962	-0.447358	0.00222333	-1.39463e-05	0.541977	1.14721	0.113922	0.625738	0.238806
72	Putative uncharacterized protein TB39.8	A1KEI8	-0.073048	0.940282	0.0687007	0.224881	0	0.109361	-0.104313	0.447844	0.136566	0.260793	0.610766	0.259982	0.289164	0.940282
73	50S ribosomal protein L4	RL4	-0.104313	0.0410602	-0.312884	0.1161	-0.625712	0.338265	-0.312884	0.0340564	-0.208571	0.32508	-0.104313	0.0584236	0.104299	0.0410602
74	Probable aconitate hydratase acn	A1KIR5	0.312897	0.176587	0.104285	0.165763	0.104299	0.20538	-0.104313	0.0498006	-0.208626	0.210045	-0.145191	0.0783021	-1.39463e-05	0.176587
75	Probable ferredoxin fdxC	A1KHW8	-0.454615	0.253076	0.23805	0.344439	0.702415	0.467228	-0.00303721	0.946125	-0.00384829	0.896476	-0.156428	0.74295	0.486197	0.253076
76	30S ribosomal protein S3	RS3	-0.104313	0.0103044	-0.312884	0.231594	-0.417141	0.603279	-0.417197	0.0782185	-0.234431	0.273474	-1.39463e-05	0.864047	0.104299	0.0103044
77	Probable DNA-binding protein HU homolog hupB	A1KMY0	-0.458075	0.0402352	-0.462992	0.155775	-0.259287	0.0365744	-0.562407	0.0990626	-0.15988	0.907867	0.0892833	0.925143	0.697843	0.0402352
78	Possible bacterioferritin bfrB	A1KQH6	-0.786929	0.0122668	0.443939	0.181165	0.618558	0.815283	0.222021	0.377806	0.480132	0.0354232	0.964878	0.00370037	0.473794	0.0122668
79	Probable fatty acid synthase fas	A1KLM0	0.312897	0.61351	-0.730118	0.00759049	-0.730118	0.0515429	-0.834395	0.0278215	-0.834321	0.0256935	0.417178	0.601231	0.521468	0.61351
80	Probable isocitrate lyase aceA	A1KJY0	-0.1468	0.4327	-0.0269758	0.957484	0.0424416	0.0437771	-0.0603622	0.61389	-0.0239438	0.977097	0.208579	0.513612	0.601496	0.4327
81	Alkyl hydroperoxide reductase C protein ahpC	A1KLC3	0.209972	0.563548	-0.177291	0.0166985	-0.275521	0.42729	-0.278925	0.00757215	-0.379327	0.128851	0.0830333	0.825503	-0.252365	0.563548
82	Diacylglycerol acyltransferase/mycolyltransferase Ag85A	A85A	0.208588	0.330863	-1.56448	0.00470274	-2.60747	0.007561	-2.71183	0.0248222	-1.98183	0.15276	-1.14724	0.0491674	0	0.330863
83	Probable acetyl-CoA acyltransferase fadA2	A1KF64	-0.0986121	0.558867	-0.104327	0.651791	-0.201134	0.800261	-0.323448	0.116227	-0.151308	0.663404	-1.39463e-05	0.822252	0.287958	0.558867
84	Probable transcriptional regulatory protein BCG_2628c	Y2628	-0.177249	0.851026	0.00114644	0.922239	0.652556	0.998259	0.291537	0.516008	0.225495	0.298361	0.490667	0.101152	1.09465	0.851026
85	Chaperone protein HtpG	HTPG	0	0.135393	-0.208626	0.141192	-0.417197	0.27451	-0.208626	0.00414053	-0.279315	0.267935	0	0.173229	-0.104313	0.135393
86	30S ribosomal protein S2	A1KMN4	-0.104313	0.178169	-0.312884	0.150233	-0.417197	0.688409	-0.566803	0.133426	-0.203755	0.102677	1.63503e-05	0.968638	0.208598	0.178169
87	50S ribosomal protein L25	A1KHF3	-0.104304	0.829535	0.140283	0.902086	-8.80901e-06	0.197694	0.208562	0.94849	0.417178	0.277086	0.721554	0.016848	0.926846	0.829535
88	Probable electron transfer flavoprotein (Beta-subunit) fixA	A1KN25	0.108733	0.027789	-0.0867997	0.967954	0.0823995	0.342713	-0.0434709	0.699499	0.0346121	0.471579	0.0848182	0.553534	0.0806421	0.027789
89	Possible oxidoreductase fadB5	A1KJX7	-0.208626	0.00952499	-0.104327	0.116495	-0.104271	0.218855	-0.417197	0.0579082	-0.104313	0.289623	-1.39463e-05	0.157203	0.521458	0.00952499
90	Immunogenic protein mpt63	A1KJZ1	-0.531183	0.0410337	-0.471797	0.0446875	0.104299	0.410177	-0.472936	0.109461	-0.104327	0.146489	-0.876319	0.0439245	0.367183	0.0410337
91	Putative uncharacterized protein BCG_2656	A1KLY1	0.625748	0.48169	1.87726	0.0398864	1.77297	0.126283	1.98156	0.140149	1.87726	0.225674	0.521458	0.204706	0.730048	0.48169
92	4-hydroxy-3-methylbut-2-en-1-yl diphosphate synthase	ISPG	0.208598	0.20121	-1.39463e-05	0.0241604	-0.312939	0.229493	-0.104327	0.0900658	-0.312842	0.167324	-0.208626	0.0902795	-0.521454	0.20121
93	Putative uncharacterized protein BCG_0372	A1KFF5	0.00463416	0.472085	-0.0151984	0.788293	0.635436	0.744346	0.126103	0.830607	0.233752	0.403925	0.253416	0.260927	0.6894	0.472085
94	ATP synthase epsilon chain	ATPE	-0.208571	0.284085	-0.104327	0.562495	-1.39463e-05	0.168521	0.136328	0.851004	0.208598	0.898806	0.417159	0.357461	0.834329	0.284085
95	Probable fatty-acid-CoA ligase fadD32	A1KQD5	0.0926884	0.583476	-0.316291	0.302589	-0.308167	0.62354	-0.344281	0.213831	-0.107721	0.27071	0.0380237	0.81683	0.192908	0.583476
96	Catalase-peroxidase	KATG	0.0244833	0.584386	-0.143471	0.264199	-0.143471	0.0382265	-0.301434	0.120115	-0.192883	0.160072	0.427634	0.0335776	0.312588	0.584386
97	Probable ATP-dependent clp proteasE ATP-binding subunit clpC	A1KPT2	-0.104313	0.697243	-0.28649	0.272084	-0.362063	0.441386	-0.417197	0.000479593	-0.297769	0.00579852	-0.125852	0.814081	-0.158251	0.697243
98	Enolase	ENO	0.208598	0.0301253	-1.39463e-05	0.74275	0.208598	0.0167353	0	0.220095	0.208598	0.213077	0.208565	0.750352	0.417159	0.0301253
99	30S ribosomal protein S11	RS11	-1.39463e-05	0.0135538	-0.104313	0.0816361	-0.312884	0.434001	-0.352042	0.120349	-0.312884	0.249881	0.208598	0.735579	0.112595	0.0135538
100	Succinyl-CoA ligase [ADP-forming] subunit alpha	A1KH86	-0.417197	0.066442	-0.417216	0.151854	-0.552302	0.885461	-0.312884	0.145343	-0.625786	0.0126418	-0.312884	0.073664	-0.104313	0.066442
101	Possible dehydrogenase	A1KP79	-0.208584	0.030909	0.104285	0.0544027	0.208598	0.128716	-0.104313	0.0571311	0.104299	0.0282042	8.80036e-06	0.31695	0.208579	0.030909
102	Possible acyl-[acyl-carrier protein] desaturase desA2	A1KHN4	0.743256	0.184596	1.04292	0.16109	1.2515	0.0325194	1.31457	0.0412607	1.46009	0.050347	0.440711	0.189662	0.417178	0.184596
103	Adenosine kinase	A1KKP4	0.208598	0.230056	-0.417197	0.0309603	-0.417197	0.0287219	-0.417197	0.0372013	-0.104313	0.0302509	0.104299	0.071743	-0.521473	0.230056
104	Elongation factor G	EFG	0.104299	0.870559	-0.208626	0.0625132	0	0.432612	-0.104327	0.20444	-0.208626	0.0950185	0	0.251551	0.312897	0.870559
105	Isocitrate lyase icl	A1KFU0	0.290283	0.228858	-0.0350988	0.3497	-0.603597	0.678354	-0.527894	0.0523395	-0.558575	0.101235	-0.17224	0.447858	-0.29121	0.228858
106	Putative uncharacterized protein BCG_0427	A1KFL0	0.496207	0.362666	-0.234416	0.588217	0.667671	0.0370351	-0.0144635	0.839806	0.116408	0.577624	0.0354357	0.0547116	0.43444	0.362666
107	Haloalkane dehalogenase	A1KKY8	0.0662904	0.473206	-0.312884	0.258452	0.208598	0.0786777	-0.208584	0.31355	-0.104327	0.477912	0.208579	0.863128	0.312897	0.473206
108	Elongation factor Ts	EFTS	-0.212763	0.134333	-0.317882	0.106219	-0.372068	0.107345	-0.511814	0.0572091	-0.429847	0.129987	-0.170511	0.274677	0.016079	0.134333
109	Putative uncharacterized protein BCG_0840	A1KGS1	-0.340647	0.151978	0.118962	0.308621	0.23022	0.818744	-0.0402195	0.403609	0.141915	0.578682	0.293844	0.285282	0.659208	0.151978
110	Probable cytosol aminopeptidase	AMPA	-0.104313	0.202781	-0.312884	0.209427	-0.129436	0.413012	-0.104313	0.104869	0.104299	0.5433	0.208598	0.997449	0.417178	0.202781
111	Transcription termination factor Rho	A1KI85	-0.312903	0.0135695	-0.312939	0.0725204	-1.25156	0.00530338	-0.625786	0.103931	-0.417197	0.0897453	-0.104271	0.466933	-1.39463e-05	0.0135695
112	Dihydrolipoyl dehydrogenase	A1KFT5	-0.417141	0.000926451	-0.312884	0.214181	-0.417197	0.323286	-0.417197	0.124268	-0.104313	0.215656	-1.39463e-05	0.249468	-1.39463e-05	0.000926451
113	50S ribosomal protein L1	RL1	-0.208626	0.224878	-0.208584	0.316984	-0.625712	0.541194	-0.502208	0.134366	-0.104313	0.188067	-1.39463e-05	0.721201	0.104299	0.224878
114	Two component sensory transduction transcriptional regulatory protein mtrA	A1KNP8	-0.0714692	0.278061	0.157896	0.962903	0.199414	0.0209723	0.0585224	0.744636	0.214906	0.379593	0.110607	0.663275	0.157896	0.278061
115	Bacterioferritin	A1KJT8	-0.203992	0.0391409	-0.388331	0.320513	0.0587651	0.0704772	-0.613051	0.0401943	-0.474816	0.174133	0.00731893	0.850647	0.363029	0.0391409
116	Thioredoxin	A1KEF8	0.208598	0.504896	-0.571253	0.149936	-0.417197	0.243756	-0.521529	0.073358	-0.580093	0.11877	-0.317395	0.502075	-0.104327	0.504896
117	Putative uncharacterized protein TB18.5	A1KEY4	0.139256	0.610033	-0.646892	0.0247636	-0.674135	0.670104	-0.760288	0.00273222	-0.484805	0.00673448	-0.376999	0.54578	-0.172222	0.610033
118	Probable transketolase tkt	A1KIN8	0.104299	0.609447	-1.39463e-05	0.149161	-0.104327	0.527854	0	0.117968	-0.06235	0.061488	0.208579	0.996829	0.521458	0.609447
119	Probable lsr2 protein	A1KPT3	-0.215417	0.417011	-0.239278	0.120334	-0.115414	0.994247	-0.303494	0.0766733	0.0913158	0.762244	0.13462	0.558778	0.655192	0.417011
120	UPF0182 protein BCG_3215c	Y3215	-0.312917	0.158861	-0.312903	0.10592	-0.208562	0.101162	-0.104313	0.138612	0.208579	0.193958	-0.104313	0.0548859	0.28019	0.158861
121	Putative uncharacterized protein BCG_3149	A1KNC2	0.86514	0.626566	2.60731	0.06034	1.77297	0.393502	2.19014	0.22566	2.51311	0.0289693	0.657427	0.103885	0.104299	0.626566
122	Putative uncharacterized protein BCG_2049c	A1KK76	0.40008	0.283587	1.5738	0.0265179	1.62211	0.000789728	1.67396	0.01551	1.80061	0.00918816	0.390514	0.400938	0.597531	0.283587
123	Probable conserved transmembrane alanine and leucine rich protein	A1KLX7	0.730039	0.922341	2.39873	0.057324	2.7116	0.726679	2.39283	0.0172607	2.39873	0.00582548	1.14158	0.0959551	0.208565	0.922341
124	Iron-dependent repressor and activator ideR	A1KM49	-0.114814	0.0643829	-0.312939	0.11634	-0.150174	0.022867	-0.495387	0.00357999	-0.36457	0.448524	-0.0255935	0.805664	-0.0201433	0.0643829
125	30S ribosomal protein S4	RS4	0.165418	0.55266	-0.306762	0.11234	-0.318808	0.530506	-0.443128	0.0430988	-0.173892	0.183656	0.0394975	0.0516326	0.0671714	0.55266
126	Possible hydrolase	A1KME3	0.391185	0.192226	-0.395916	0.00314911	1.03773	0.474272	-0.169111	0.113483	-0.0318901	0.631429	0.273048	0.418049	0.575194	0.192226
127	Probable nad-dependent glutamate dehydrogenase gdh	A1KLH2	-0.417197	0.0649982	-0.208626	0.127303	-0.265803	0.301997	-0.521454	0.00314385	-0.104271	0.365655	0.208579	0.882193	0.208598	0.0649982
128	30S ribosomal protein S18 1	RS181	-0.196639	0.279258	-0.417197	0.0724571	-0.818538	0.0350747	-0.834376	0.0296055	-0.608944	0.0762395	-0.0690205	0.020071	-0.141885	0.279258
129	Probable acyl-[acyl-carrier protein] desaturase desA1	A1KGV7	0.794884	0.253043	1.01818	0.0159223	1.2216	0.44845	1.19395	0.00663742	1.11727	0.0497802	0.73615	0.0126577	0.268991	0.253043
130	Prokaryotic ubiquitin-like protein Pup	PUP	-0.865273	0.0891494	-0.625786	0.0942953	-0.104271	0.527276	-0.751437	0.0506245	-1.37791	0.0765556	-0.521454	0.0602448	0.111222	0.0891494
131	Single-stranded DNA-binding protein	A1KEM2	-0.104313	0.0681647	0	0.312711	-0.104327	0.117018	-0.251394	0.111409	0.0809466	0.531894	0.331391	0.787192	0.312879	0.0681647
132	Putative uncharacterized protein BCG_0595c	A1KG27	-0.402612	0.0539661	-0.411938	0.104047	0.158498	0.000162172	-0.82031	0.126295	-0.990701	0.113785	-0.321041	0.461645	0.482475	0.0539661
133	Putative uncharacterized protein BCG_2013	A1KK40	0.208579	0.312732	1.66868	0.0638758	1.4601	0.0844291	1.98156	0.205039	1.66868	0.154052	0.730048	0.10913	0.417174	0.312732
134	Putative uncharacterized protein BCG_2712c	A1KM37	-0.312939	0.128816	-0.730044	0.105115	-0.208626	0.0282396	-0.834376	0.0608752	-1.66869	0.0532702	-0.74715	0.155921	-0.136968	0.128816
135	Probable beta-ketoacyl CoA thiolase fadA3	A1KHL2	-0.104313	0.0679341	-0.312939	0.0049509	-1.39463e-05	0.561262	-0.208584	0.322931	-1.39463e-05	0.145673	0.104285	0.554405	-0.104313	0.0679341
136	Putative uncharacterized protein TB16.3	A1KKM6	-0.091266	0.0677323	-0.469146	0.048925	-1.39463e-05	0.415863	0.135711	0.829555	-0.159785	0.258303	0.0876513	0.981245	0.551627	0.0677323
137	Putative uncharacterized protein BCG_2318	A1KKZ4	-0.0760719	0.391889	-0.141899	0.805342	0.210288	0.00199108	0.156975	0.583726	0.0545301	0.836541	-0.087592	0.828315	0.728948	0.391889
138	Putative uncharacterized protein BCG_3310	A1KNT3	-0.730096	0.165697	-0.521473	0.00641823	-0.208584	0.0373227	0.104266	0.330681	-4.68538e-05	0.264856	0.208552	0.767837	-0.104305	0.165697
139	Succinyl-CoA ligase [ADP-forming] subunit beta	SUCC	-0.224179	0.178852	-0.286578	0.199276	-0.294422	0.528054	-0.279189	0.403777	-0.181501	0.362713	-0.0652961	0.66976	0.141915	0.178852
140	ATP synthase subunit b-delta	ATPFD	-0.625786	0.0287276	-0.104304	0.553589	-0.208626	0.33907	-0.312884	0.102824	0.312879	0.865538	0.417174	0.737557	0.417174	0.0287276
141	Putative uncharacterized protein BCG_3154	A1KNC7	0.730049	0.294859	1.87727	0.140309	1.66868	0.756331	1.66868	0.152856	1.98155	0.0974275	0.208588	0.447723	0.312846	0.294859
142	ATP synthase gamma chain	ATPG	-0.573385	0.0865133	-0.151361	0.243399	-0.0547998	0.406323	-0.352453	0.0476806	0.153966	0.266484	0.0533519	0.0191714	0.521454	0.0865133
143	Possible ribonuclease E rne	A1KLE0	-1.39463e-05	0.345694	-0.104271	0.38688	-0.208584	0.254635	-0.541787	0.0350873	8.80036e-06	0.377279	0.429466	0.40519	0.521458	0.345694
144	Probable glutamine-transport transmembrane protein ABC transporter	A1KLR0	-0.104304	0.17162	0.104304	0.594151	-0.521455	0.0685871	-0.417216	0.0682157	0.312875	0.0830163	0.208565	0.263595	0.730048	0.17162
145	Haloalkane dehalogenase	DHAA	0.388952	0.14425	-0.0507161	0.281961	-0.761172	0.176957	-0.562407	0.0173604	-0.417216	0.144422	-0.0147707	0.758771	0	0.14425
146	Putative uncharacterized protein BCG_3553	A1KPH4	-0.427278	0.15778	-1.16678	0.0648009	-0.69035	0.0978244	-1.35894	0.0266208	-1.42035	0.0324214	-0.115568	0.665351	-0.108529	0.15778
147	Cell division protein FtsZ	A1KKJ3	-0.19201	0.362222	-0.3264	0.395509	-0.897965	0.0425842	-0.615327	0.137313	-0.208571	0.274138	-0.208584	0.607404	-0.15844	0.362222
148	Putative uncharacterized protein TB9.4	A1KNK8	-0.230043	0.258557	-0.221395	0.431033	-0.116956	0.817225	0.0391205	0.869184	0.246778	0.293665	0.279805	0.277158	0.371077	0.258557
149	Fumarate hydratase class II	A1KHN8	0.104299	0.120891	-0.104327	0.119262	-0.312884	0.104283	-0.208626	0.045015	-0.104313	0.0370746	0.104266	0.834871	0.312861	0.120891
150	Probable 6-phosphogluconate dehydrogenase, decarboxylating gnd2	A1KHR3	-0.311656	0.283738	-0.208626	0.159598	-0.190858	0.0198612	-0.30188	0.0108448	-0.208626	0.241708	0.208565	0.531069	-0.0498858	0.283738
151	Probable glyceraldehyde 3-phosphate dehydrogenase gap	A1KIM5	-0.30346	0.0773312	-0.134773	0.0500624	-0.228569	0.213854	0.0262804	0.250135	-0.10695	0.291323	0.129842	0.722039	0.346993	0.0773312
152	Probable hydrolase	A1KP91	-0.625806	0.174519	-0.625754	0.190411	-1.35592	0.0751564	-1.35592	0.0864596	-0.417216	0.228813	-0.521455	0.20014	-0.394713	0.174519
153	Putative uncharacterized protein BCG_2022c	A1KK49	0.417169	0.646116	1.85244	0.0826322	1.55235	0.0106141	1.77297	0.0982199	1.66868	0.069321	0.938633	0.228022	0.730048	0.646116
154	30S ribosomal protein S7	RS7	-0.329908	0.070538	-0.637921	0.0159946	-1.03957	0.00909673	-0.730044	0.00190839	-0.538479	0.0223706	-0.308557	0.351184	0.0555512	0.070538
155	Probable succinate dehydrogenase [iron-sulfur subunit]	A1KF68	-0.222792	0.117922	-0.231666	0.0694986	0.222756	0.991466	-0.0675616	0.527105	0.0725284	0.712072	0.211675	0.227861	0.522548	0.117922
156	Two component sensor histidine kinase devS	A1KNC8	1.02532	0.564732	1.77231	0.215229	1.56438	0.0111388	1.98156	0.169056	2.39873	0.10139	0.228895	0.454895	0.176041	0.564732
157	Indole-3-glycerol phosphate synthase	TRPC	-0.15965	0.0168678	-0.439025	0.030877	-1.00728	0.439001	-0.625712	0.00993982	-0.541531	0.0234268	-0.107067	0.757104	-0.287174	0.0168678
158	Possible protein transport protein secE2	A1KFK0	-0.501612	0.124997	-0.755097	0.101651	-1.21077	0.000820256	-0.666057	0.182544	-0.607155	0.135047	-0.129326	0.274595	0.458795	0.124997
159	Putative uncharacterized protein BCG_2654c	A1KLX9	0.312846	0.18954	1.98156	0.311797	2.29443	0.13379	2.17355	0.124378	2.19014	0.181152	0.938623	0.453308	0.48326	0.18954
160	50S ribosomal protein L17	RL17	-0.312884	0.109797	-0.521493	0.0484441	-0.809364	0.310417	-0.559397	0.0274568	-0.669001	0.0349441	-0.339339	0.048776	0	0.109797
161	Probable two-component system transcriptional regulator	A1KJ42	0.208579	0.731951	-0.208571	0.00380457	-0.625805	0.569057	-0.312884	0.112252	-0.417174	0.13481	0.208565	0.713184	-0.312917	0.731951
162	Putative uncharacterized protein BCG_1777	A1KJF5	0.47472	0.332279	1.92816	0.139624	2.07406	0.19523	2.15686	0.0438504	2.23438	0.0415274	0.613255	0.0681042	0.67941	0.332279
163	Inorganic pyrophosphatase	A1KPV7	-0.101105	0.769393	-0.167628	0.228311	-0.155161	0.718891	-0.181255	0.381965	-0.0859532	0.446973	0.140496	0.190263	0.171271	0.769393
164	Conserved hypothetical serine rich protein	A1KHC7	0.256234	0.214257	-0.834027	0.0413652	-0.704203	0.0569741	-1.25927	0.0619679	-0.834376	0.0554544	-1.0583	0.121353	-1.10254	0.214257
165	Putative uncharacterized protein BCG_2243	A1KKR9	-0.223298	0.10108	-0.289565	0.197768	0.208598	0.846087	-0.208571	0.117628	-0.178412	0.122924	0.167142	0.896418	0.0642751	0.10108
166	Possible conserved membrane protein	A1KEE8	-1.39463e-05	0.195349	-0.104327	0.0350035	-0.338767	0.0543446	-0.417197	0.196777	-0.208626	0.247135	-0.208626	0.103696	-1.39463e-05	0.195349
167	ATP-dependent Clp protease proteolytic subunit	A1KLF7	-0.187126	0.339413	-0.177467	0.84324	-0.013567	0.0510418	-0.155358	0.696738	-0.137527	0.55156	0.180769	0.528575	0.334022	0.339413
168	Translation initiation factor IF-2	IF2	0.285824	0.734678	-0.189995	0.120217	-0.312917	0.321226	-0.417197	0.00712383	-0.104304	0.88038	0.104588	0.519794	-0.0616935	0.734678
169	Low molecular weight antigen cfp2	A1KL66	0.247722	0.79139	-1.81526	0.0188482	-1.41827	0.813958	-2.46721	0.0252638	-2.13486	0.0505454	-1.67421	0.0282557	-0.782075	0.79139
170	Putative uncharacterized protein BCG_0121	A1KEQ9	-0.232131	0.146841	0.295876	0.506317	0.306586	0.481942	0.264782	0.586088	-0.0835137	0.333931	-0.208584	0.0112364	-0.00033385	0.146841
171	Probable transmembrane cytochrome C oxidase (Subunit ii) ctaC	A1KKP2	0.246943	0.221475	-0.104271	0.385365	0.0436875	0.933831	-0.104313	0.221166	0.437044	0.848586	0.312879	0.775086	0.521458	0.221475
172	50S ribosomal protein L23	RL23	-0.367316	0.331891	-0.312894	0.54796	-0.827687	0.540268	-0.542531	0.168213	-0.367626	0.173302	0.43076	0.284745	0.730049	0.331891
173	Fatty-acid-CoA ligase fadD28	A1KMT6	-0.258498	0.245545	-0.347924	0.186808	-0.92862	0.213813	-0.295488	0.00958225	-0.61025	0.164011	0.02185	0.664706	-0.0734266	0.245545
174	Probable fatty-acid-CoA ligase fadD25	A1KIV1	-0.912691	0.0900187	-0.860868	0.920285	-0.696024	0.244906	-1.42	0.168586	-1.82474	4.42227e-06	-4.2	3.68419e-05	0.0166667	0.0900187
175	30S ribosomal protein S16	RS16	-0.19881	0.0261579	-0.251265	0.0306462	-0.720716	0.297618	-0.48861	0.0950889	-0.34944	0.0565691	0.0117469	0.0720124	0.00103668	0.0261579
176	Putative uncharacterized protein BCG_2693	A1KM18	0.112878	0.587578	0.315082	0.415203	1.08101	0.939713	0.628321	0.113012	0.612706	0.130408	0.404875	0.29592	0.700705	0.587578
177	Probable NADP-dependent alcohol dehydrogenase adhC	A1KN42	-0.360294	0.0694176	-0.571856	0.000268469	-0.525211	0.140133	-0.463438	0.0342703	-0.685381	0.00098777	0.0766243	0.674544	0.207358	0.0694176
178	Probable acyl-CoA dehydrogenase fadE24	A1KND5	-0.144789	0.0308655	-0.208571	0.19954	-0.54196	0.0276236	-0.610377	0.0192039	-0.212579	0.195421	0.0846228	0.471031	-0.121496	0.0308655
179	3-oxoacyl-[acyl-carrier protein] synthase 2 kasB	A1KKT9	-0.135087	0.338263	-0.430798	0.22905	-0.933201	0.258233	-1.13014	0.0628672	-0.699827	0.160067	-0.190736	0.439989	-0.104313	0.338263
180	Superoxide dismutase	A1KQI1	0.104299	0.271839	-0.26439	0.154517	0.104285	0.402088	-1.39463e-05	0.115778	-0.104313	0.414311	0.104299	0.595415	0.208598	0.271839
181	Transcription elongation factor GreA	GREA	0.208586	0.560773	-0.377575	0.268406	-0.448409	0.16715	-0.178271	0.133029	-0.331917	0.0958748	0.31234	0.207418	0.276701	0.560773
182	Putative uncharacterized protein BCG_0113	A1KEQ1	0.607165	0.978624	1.40963	0.00370825	1.28167	0.629315	1.51972	0.0123868	1.55182	0.0135503	0.239055	0.981611	0.417178	0.978624
183	Probable conserved lipoprotein lppX	A1KMU0	0.116798	0.264206	-0.189164	0.0873408	0.264465	0.501966	-0.208626	0.0141091	-0.312917	0.0772207	0.834338	0.304676	0.555486	0.264206
184	Putative uncharacterized protein BCG_3100c	A1KN73	-0.938637	0.0840387	-0.104341	0.0507664	-1.11066	0.620316	-1.1473	0.0520229	-1.04293	0.153886	-0.730063	0.163226	-0.730118	0.0840387
185	Probable acyl-CoA dehydrogenase fadE23	A1KND6	0.208579	0.381593	-0.104313	0.0688273	-0.312939	0.344586	-0.521473	0.0966321	-0.208603	0.316107	-1.39463e-05	0.136047	-0.277147	0.381593
186	Transaldolase	TAL	0.141318	0.489318	-0.29056	0.309986	-0.423676	0.645265	-0.219277	0.115351	-0.308279	0.0721494	0.182082	0.502437	0.0777621	0.489318
187	Putative uncharacterized protein BCG_0780	A1KGL1	0.11683	0.690319	0.0295441	0.774681	0.0287958	0.224343	-0.0806509	0.267458	0.135756	0.497645	0.483516	0.260445	0.490135	0.690319
188	Probable inosine-5'-monophosphate dehydrogenase guaB3	A1KPA1	-0.938672	0.0879682	-0.104304	0.2423	-0.208614	0.567186	-0.208626	0.0713618	-0.938653	0.0520026	-0.208584	0.0495796	-0.0392103	0.0879682
189	Putative uncharacterized protein BCG_1610	A1KIY8	-0.625786	0.0258898	-1.51546	0.00104477	-2.19023	0.342592	-1.04293	0.00466087	-1.34325	0.00361573	-0.625806	0.126515	-0.104313	0.0258898
190	Aspartate-semialdehyde dehydrogenase	A1KQ40	0.157864	0.773382	-0.104313	0.0755531	-0.343045	0.108614	-0.527948	0.0750322	0	0.042446	-0.104313	0.176273	-0.0320684	0.773382
191	Putative uncharacterized protein BCG_3935c	A1KQK7	0.421991	0.178604	-0.117083	0.166194	0.216464	0.068179	0.00442156	0.913835	0.29299	0.363414	0.374139	0.191374	0.332643	0.178604
192	50S ribosomal protein L6	RL6	-0.208211	0.0173539	-0.524567	0.164841	-0.680386	0.0388072	-0.505512	0.0620407	-0.254913	0.249295	-0.0426536	0.726604	0.164553	0.0173539
193	Polyketide synthase pks13	A1KQD4	0.104299	0.952855	-0.322305	0.175944	-0.521454	0.104791	-0.21427	0.269577	2.77617e-05	0.862659	0.104266	0.741331	-0.152663	0.952855
194	Possible lysophospholipase	A1KF03	-0.730025	0.0551989	-0.312884	0.089202	-0.417226	0.115453	-0.208636	0.0443783	-0.208584	0.303437	-0.312917	0.509567	0.27278	0.0551989
195	Multifunctional 2-oxoglutarate metabolism enzyme	KGD	0.104285	0.216142	0.0729035	0.251694	0.0358926	0.465824	-0.123794	0.0944565	0.104299	0.519513	0.417159	0.731758	-0.312913	0.216142
196	Putative uncharacterized protein BCG_2651c	A1KLX6	0.399672	0.554608	0.879855	0.0468575	1.11312	8.13102e-05	0.904875	0.0183359	1.05877	0.0294931	0.650612	0.178746	0.692583	0.554608
197	Probable Rieske iron-sulfur protein QcrA	A1KKN7	-0.0936128	0.560806	-0.259936	0.00536769	0.042104	0.425388	-0.254139	0.0775668	0.0732724	0.898918	0.271768	0.509353	0.417178	0.560806
198	Putative uncharacterized protein BCG_3321	A1KNU4	-0.0408304	0.310546	-0.625786	0.0469312	-1.56448	0.608846	-0.978148	0.00271547	-0.625786	0.0616103	0.20481	0.558526	-0.104304	0.310546
199	Probable dehydrogenase	A1KKX1	-0.592496	0.140162	-0.556527	0.204477	-0.97306	0.321222	-0.490024	0.119358	-0.437625	0.163435	-0.417141	0.0407703	-1.39463e-05	0.140162
200	Putative uncharacterized protein BCG_2552c	A1KLM7	-0.698178	0.0503075	-0.561855	0.091432	-0.36078	0.0747554	-0.998644	0.0189591	-1.15878	0.0676095	-0.22054	0.970509	0.246014	0.0503075
201	Putative uncharacterized protein TB11.2	A1KPS8	0.104266	0.950487	-0.208584	0.068918	-0.521454	0.267912	-0.585143	0.130649	-0.208626	0.030558	-0.263092	0.0777474	0.104285	0.950487
202	DNA-directed RNA polymerase subunit omega	RPOZ	-0.0105609	0.602463	-0.683503	0.00471249	-0.0529795	0.111536	-0.478268	0.289893	-0.377173	0.0751643	0.313987	0.34163	0.0580345	0.602463
203	Probable serine protease htrA	A1KI11	-0.287221	0.139407	-0.153342	0.498239	0.34109	0.173083	-0.238945	0.286533	-0.124729	0.769297	0.00312166	0.969926	0.419429	0.139407
204	Phosphoglycerate kinase	PGK	-0.149175	0.278089	-0.0134623	0.40518	0.0382909	0.522245	0.174113	0.671631	0.15086	0.760291	0.254958	0.500538	0.561855	0.278089
205	ATP-dependent Clp protease proteolytic subunit	A1KLF6	0	0.0803678	-0.730063	0.0139638	-0.730063	0.0317183	0.521458	0.229449	-0.104271	0.193666	-0.312903	0.0508033	-0.507901	0.0803678
206	Putative ESAT-6 like protein 5	A1KJK3	0.809703	0.232534	-0.691646	0.0229294	-0.704061	0.00967376	-1.24233	0.0133086	-1.11545	0.000939739	-0.31617	0.865254	0.122807	0.232534
207	Possible fatty acid synthase	A1KQ52	-0.166129	0.360247	-0.038824	0.866689	-0.162032	0.406918	-0.104313	0.175447	0.32749	0.793704	-0.104313	0.298033	0.417159	0.360247
208	Probable nad(P) transhydrogenase (Subunit alpha) pntAa [first part]	A1KEX5	-0.396857	0.00731029	-1.39463e-05	0.307558	-0.312884	0.104283	-0.104313	0.237971	-0.15445	0.131809	-0.223199	0.863313	-0.0170716	0.00731029
209	Putative uncharacterized protein BCG_2949c	A1KMS2	-0.0411766	0.743081	-0.331161	0.213492	0.20072	0.200172	-0.218932	0.3481	-0.170859	0.327578	0.37612	0.465297	0.463681	0.743081
210	Putative uncharacterized protein BCG_1826	A1KJK4	0.3586	0.136076	-0.287775	0.158572	-0.397086	0.203369	-0.75741	0.0770434	-0.545685	0.0617698	0.219787	0.505196	-0.238686	0.136076
211	DNA gyrase subunit A	A1KEE7	-0.385135	0.0932995	-0.00180125	0.901263	-0.264716	0.260325	-0.143471	0.0912693	-0.0700266	0.0189679	0.0155529	0.853485	0.479088	0.0932995
212	Probable acetyl-CoA acetyltransferase fadA4	A1KIB3	-0.208626	0.160534	-0.0242621	0.135112	-0.417216	0.0765595	-0.417216	0.0441564	-0.529054	0.128799	-0.0762917	0.569149	-0.398264	0.160534
213	Putative uncharacterized protein BCG_3611	A1KPN2	-0.625786	0.0121191	-1.39463e-05	0.345821	-0.262539	0.270074	-0.417197	0.0816338	0.312879	0.880823	0.343147	0.27831	0.312879	0.0121191
214	50S ribosomal protein L3	RL3	-0.125363	0.584661	-0.384718	0.0104338	-0.569522	0.0169622	-0.515908	0.00737529	-0.327813	0.0362525	-0.132517	0.85462	0.158065	0.584661
215	Possible beta-1,3-glucanase	A1KFD8	0.114718	0.832941	-0.123534	0.579187	0.19967	0.470714	-0.155068	0.450475	-0.182916	0.849966	0.231877	0.271247	0.242564	0.832941
216	Aspartyl/glutamyl-tRNA(Asn/Gln) amidotransferase subunit C	GATC	-0.319511	0.0237127	-0.227388	0.233538	0.197361	0.389149	-0.0337439	0.901736	0.062528	0.841407	0.0859088	0.855134	0.208111	0.0237127
217	Probable 3-deoxy-D-arabino-heptulosonate 7-phosphate synthase AroG	A1KKL9	-0.303947	0.175897	-0.377989	0.184124	-0.365564	0.576255	-0.164172	0.878641	0.0916827	0.96539	0.0227858	0.626043	0.314079	0.175897
218	Putative uncharacterized protein BCG_3850	A1KQC2	0.0167294	0.0866003	-0.693053	0.024007	-0.950422	0.0301336	-0.557425	0.025842	-0.417197	0.00491646	-0.0941165	0.385767	0.312879	0.0866003
219	50S ribosomal protein L13	RL13	-0.421894	0.0950477	-0.362982	0.286342	-0.963981	0.426779	-0.935814	0.00782631	-0.338754	0.567191	-0.191098	0.368089	0.322808	0.0950477
220	Possible two component system response transcriptional positive regulator phoP	A1KGP0	-1.39463e-05	0.266952	-4.68538e-05	0.115	0.208565	0.385857	-0.206941	0.0986316	0.208603	0.156924	-1.39463e-05	0.233173	0.417174	0.266952
221	Putative uncharacterized protein BCG_1722	A1KJA0	-0.748189	0.0835267	-0.227114	0.770058	-0.0886152	0.67578	-0.318732	0.252564	-0.508088	0.128014	0.262433	0.525733	0.438603	0.0835267
222	50S ribosomal protein L18	RL18	-0.0114604	0.332054	-0.147411	0.67407	-0.128618	0.0662739	-0.54164	0.158513	0.0267259	0.877226	0.12438	0.801079	0.0179502	0.332054
223	30S ribosomal protein S10	RS10	-0.177841	0.228212	-0.434471	0.0815845	-0.581264	0.492395	-0.356457	0.0186708	-0.357589	0.0247598	-0.179001	0.0369955	0.042771	0.228212
224	Putative uncharacterized protein BCG_3927	A1KQJ9	-0.359224	0.0817314	-0.592508	0.159231	-0.229127	0.110197	-0.771405	0.0808228	-1.15936	0.0476675	-0.673196	0.249338	-0.268342	0.0817314
225	Phosphate-binding protein PstS	A1KH65	0.119332	0.459124	-0.279086	0.0942576	0.437004	0.422816	-0.14081	0.170469	-0.0636518	0.0609619	0.284755	0.375616	0.42619	0.459124
226	Phosphorylase	A1KIB8	-0.382026	0.127552	-0.293586	0.161205	-0.882036	0.312463	-0.491998	0.17014	-0.418878	0.136029	-0.108735	0.273397	0.273481	0.127552
227	Probable Ubiquinol-cytochrome C reductase QcrB (Cytochrome B subunit)	A1KKN8	0.306004	0.263862	0.130745	0.532881	0.138867	0.178392	-0.00575202	0.405843	0.285579	0.678943	0.412863	0.0934357	0.581015	0.263862
228	Putative uncharacterized protein BCG_0573	A1KG06	-0.224267	0.482122	0.290998	0.754468	0.0872415	0.618885	-0.225651	0.137387	-0.0313957	0.354597	0.102105	0.564582	0.384522	0.482122
229	Putative uncharacterized protein BCG_3806	A1KQ78	0.0294439	0.864411	-1.16597	0.176116	-1.69698	0.130975	-1.8947	0.062568	-1.65798	0.154616	0.20055	0.705575	0.683686	0.864411
230	Putative uncharacterized protein BCG_0026c	A1KEG4	0.263145	0.553423	0.0805413	0.5136	-0.0342548	0.195766	0.00831434	0.642018	0.101192	0.525086	0.588289	0.180082	0.316785	0.553423
231	Serine/threonine phosphatase PPP	A1KEI6	-0.0100591	0.131206	-0.0465093	0.448294	0.0919364	0.0084241	-0.00249261	0.358616	0.0601635	0.910166	0.407295	0.296591	0.536755	0.131206
232	Probable isocitrate dehydrogenase	A1KEN5	-0.010938	0.047781	0.0870576	0.518138	0.36689	0.728206	0.0733013	0.464489	0.0122892	0.659335	0.300414	0.604722	0.362153	0.047781
233	Putative uncharacterized protein BCG_1527	A1KIQ5	-0.245237	0.150589	-1.11937	0.0118074	0.148852	0.260263	-0.901091	0.00898759	-1.07068	0.0146075	-0.479089	0.0874256	-0.188	0.150589
234	Probable conserved transmembrane protein	A1KQN9	-0.208626	0.0140641	0.417174	0.618896	-1.39463e-05	0.42052	-0.208626	0.0106871	0.312875	0.82381	0.250507	0.36157	0.312879	0.0140641
235	Transmembrane serine/threonine-protein kinase D pknDa [first part]	A1KH64	0.0317128	0.0974295	-0.260341	0.188105	-0.566214	0.00724367	-0.313701	0.0654659	-0.0765311	0.398122	-0.0116517	0.795383	0.104285	0.0974295
236	Probable enoyl-CoA hydratase echA8	A1KHK8	-0.0907686	0.540563	0.102167	0.436377	-0.324834	0.036784	-0.171093	0.5402	0.0576344	0.422026	0.419311	0.145129	0.605623	0.540563
237	Probable fructose-bisphosphate aldolase fba	A1KFI4	0.0324167	0.735323	-0.318874	0.242177	-0.220431	0.402111	-0.369303	0.135939	-0.379524	0.0457413	0.0229909	0.69685	0.269379	0.735323
238	Methionine--tRNA ligase	A1KHE5	-0.208626	0.10406	0.312879	0.19416	-0.312894	0.648252	-0.0869874	0.0408516	-0.208581	0.0143612	0.104249	0.28648	-0.413224	0.10406
239	Possible thioredoxin	A1KIB4	-0.196429	0.345627	0.152115	0.683052	-0.1811	0.158312	-0.259292	0.161914	-0.154127	0.310894	0.369832	0.777424	0.249829	0.345627
240	Putative uncharacterized protein BCG_1771c	A1KJE9	-0.124963	0.538805	-0.856558	0.0149094	-1.09107	0.122585	-0.771418	0.0105806	-0.751489	0.0688094	-0.303915	0.279426	-0.00388678	0.538805
241	Possible conserved transmembrane alanine and glycine rich protein	A1KM59	0.104266	0.165323	0.13791	0.131255	0.625753	0.0720566	0.18506	0.1994	0.208565	0.5045	0.471669	0.922216	0.971106	0.165323
242	Sulfurtransferase	A1KNT5	0.0665375	0.834792	0.341387	0.643564	0.0187671	0.827739	-0.179938	0.206247	-0.0729011	0.22569	0.344908	0.547016	0.400757	0.834792
243	Probable serine protease pepA	A1KEU6	0.263585	0.410902	-0.545331	0.196734	-0.0624735	0.122657	-0.522665	0.157801	-0.625934	0.0781131	-0.618977	0.195715	-0.496566	0.410902
244	Pyruvate dehydrogenase E1 component	A1KKT4	-0.334573	0.771796	0.0487494	0.478901	0.305265	0.174545	0.100733	0.0995846	-4.68538e-05	0.285782	0.487977	0.8401	0.259502	0.771796
245	Probable acyl-CoA dehydrogenase fadE25	A1KNS6	0.0712119	0.928497	0.0120483	0.857384	-0.0089917	0.0143115	-0.148577	0.267598	-0.0133585	0.311394	0.0548794	0.666865	0.326832	0.928497
246	Possible conserved lipoprotein lpqE	A1KPS0	-0.104271	0.0752879	-0.626432	0.128874	0.417178	0.630116	-0.312917	0.112498	-0.625786	0.0294545	-1.39463e-05	0.152673	0.208565	0.0752879
247	2-isopropylmalate synthase leuA	A1KQ42	0.286816	0.581619	0.466438	0.956275	0.322869	0.577793	0.204486	0.222313	0.128497	0.360014	-0.394149	0.278186	-0.227797	0.581619
248	Putative uncharacterized protein BCG_2256c	A1KKT2	-1.25157	0.0860097	-0.770773	0.667114	-1.56444	0.00916235	-1.04299	0.0616751	-1.35586	0.113765	-1.66879	0.0887052	0.417169	0.0860097
249	Probable macrolide-transport ATP-binding protein ABC transporter	A1KLH3	0.0838229	0.5396	-0.123088	0.772844	-0.0657859	0.212748	-0.217134	0.0888542	-0.252796	0.0454108	0.200206	0.329852	0.358557	0.5396
250	Probable reductase	A1KJT1	-0.234722	0.0265391	-0.527111	0.120985	-0.70847	0.40733	-0.638477	0.0356461	-0.24554	0.215998	0.314631	0.53933	0.451832	0.0265391
251	Possible histone-like protein hns	A1KQI7	-0.545516	0.11349	-0.0732476	0.866534	0.00491597	0.371015	0.0174785	0.995292	0.358494	0.00280869	0.124485	0.303662	0.7004	0.11349
252	Putative uncharacterized protein BCG_1871c	A1KJP8	-0.312884	0.057244	0.320862	0.73611	-0.0490984	0.0796462	-0.104271	0.632116	0.417141	0.441126	0.208565	0.706487	0.104299	0.057244
253	Putative uncharacterized protein BCG_1735	A1KJB3	0.321115	0.170855	-0.43262	0.3153	1.04608	0.272711	-0.106089	0.124774	-0.127613	0.416947	0.153585	0.18898	0.568819	0.170855
254	Putative uncharacterized protein BCG_1169c	A1KHP9	-0.104313	0.282429	-0.312842	0.173924	-0.466264	0.558179	-0.730063	0.1415	-0.137093	0.956387	-0.118821	0.234441	0.0157896	0.282429
255	GMP synthase [glutamine-hydrolyzing]	GUAA	-0.104313	0.215601	-0.106009	0.270853	-0.0143767	0.594438	0.0706088	0.367185	0.142038	0.642398	0.312856	0.712566	0.0112455	0.215601
256	Probable conserved lipoprotein lprG	A1KIK0	-0.0549504	0.765073	-0.482071	0.113213	0.200678	0.146302	-0.0935319	0.586382	-0.325313	0.486663	0.326309	0.506524	0.596441	0.765073
257	Probable L-lysine-epsilon aminotransferase lat	A1KNU2	0.521468	0.930617	0.938636	0.645312	0.730034	0.245257	0.521459	0.628606	0.758313	0.534739	0.779254	0.744342	-0.815619	0.930617
258	50S ribosomal protein L2	RL2	-0.449952	0.106142	-0.453501	0.154527	-0.438289	0.19656	-0.526248	0.00528275	-0.0703011	0.99473	0.362111	0.264504	0.465199	0.106142
259	Putative uncharacterized protein BCG_3912	A1KQI4	-0.834359	0.0322818	-0.62578	0.25193	-1.46011	0.106038	-0.938637	0.0618128	-1.33509	0.0410683	-0.625814	0.163223	0.312879	0.0322818
260	Probable glutamine synthetase glnA2	A1KKR5	-0.143438	0.12478	-0.391987	0.227562	-0.192877	0.583462	-0.279259	0.0783615	0.0209107	0.493884	-0.0687773	0.464172	-0.0908714	0.12478
261	Probable dihydrolipoamide S-acetyltransferase E2 component pdhC	A1KLJ0	-0.0732089	0.670839	-0.181459	0.614829	0.107144	0.0914642	-0.385582	0.0448564	-0.0459057	0.766715	0.0861	0.737203	0.393759	0.670839
262	Probable NADH dehydrogenase I (Chain G) nuoG	A1KNE7	-0.171868	0.100264	0.0151898	0.357898	0.161102	0.760915	-0.208626	0.0884683	-0.00256643	0.54255	-0.0174431	0.868141	0.140351	0.100264
263	Probable conserved transmembrane protein	A1KKR1	0.00604114	0.256008	-0.676919	0.0907688	-0.203262	0.378461	-0.5654	0.0207693	-0.491606	0.0505144	0.0631721	0.893767	0.341172	0.256008
264	Probable transcriptional regulatory protein (Probably crp/fnr-family)	A1KQ05	-0.356338	0.14005	-0.414713	0.115275	-0.948624	0.0645316	-0.855017	0.0396571	-0.804215	0.170058	0.0560854	0.940796	-0.307317	0.14005
265	50S ribosomal protein L24	RL24	-0.0661741	0.974783	-0.734434	0.0211268	-0.56798	0.860958	-0.666142	0.0355405	-0.383665	0.146565	0.194356	0.308661	0.218455	0.974783
266	Putative short-chain type dehydrogenase/reductase	A1KLK4	-0.417141	0.0508259	-0.104271	0.132041	-0.104327	0.900757	-1.39463e-05	0.335166	-0.208571	0.0721002	-0.7276	0.268416	8.80036e-06	0.0508259
267	Probable polyketide synthase pks1	A1KMU1	-0.133666	0.206251	-0.775917	0.139234	-1.98488	0.0147923	-1.61297	0.150425	-0.62575	0.230515	0.702138	0.124654	-0.136491	0.206251
268	50S ribosomal protein L15	RL15	-0.231559	0.246351	-0.39503	0.210377	-0.524356	0.208939	-0.428293	0.054765	-0.297744	0.267135	0.103232	0.111315	0.359696	0.246351
269	Putative uncharacterized protein BCG_2488c	A1KLG4	0.454821	0.644078	0.521458	0.199185	0.625738	0.241776	0.723363	0.280692	0.834338	0.545341	0.417174	0.074597	0.025604	0.644078
270	Possible zinc-containing alcohol dehydrogenase NAD dependant adhB	A1KGP4	-1.15877	0.102543	-0.348105	0.253736	-0.208571	0.526607	-0.645231	0.147305	-0.0827875	0.492862	-0.503127	0.298977	-0.0314067	0.102543
271	Probable glycerol-3-phosphate dehydrogenase glpD2	A1KNV4	0.0506299	0.846229	0.381292	0.0402329	-0.022636	0.201977	0.248067	0.285689	0.309128	0.171409	0.300851	0.334472	0.347765	0.846229
272	Possible conserved membrane protein	A1KFA7	0.730044	0.527201	-0.625806	0.0638081	-0.834376	0.0845122	-0.834321	0.000846554	-0.208626	0.00979535	-0.104304	0.26471	0.521468	0.527201
273	Probable oxidoreductase	A1KJI5	-0.764031	0.0056261	-0.658416	0.0679315	-0.785907	0.327904	-0.614636	0.0309118	-0.641719	0.0587266	0.0704332	0.72867	0.38265	0.0056261
274	Protein translocase subunit SecD	A1KLT5	0.239306	0.14258	-0.206391	0.0278669	0.44242	0.71459	0.0510538	0.717813	0.115188	0.447206	0.344715	0.48186	0.690369	0.14258
275	Ribosome-recycling factor	RRF	0.0897465	0.814525	-0.259848	0.0259054	-0.45112	0.00193767	-0.697479	0.026031	-0.286123	0.00811716	0.100847	0.787749	0.209226	0.814525
276	Possible arylsulfatase atsD	A1KGE3	-0.1023	0.165875	-0.22875	0.0553613	0.173264	0.20038	-0.104313	0.0869277	0.154905	0.911057	0.137486	0.771056	0.522433	0.165875
277	Possible enoyl-CoA hydratase echA6	A1KH37	-0.108985	0.0246885	-0.114029	0.246561	-0.212433	0.237545	-0.0520193	0.430184	-0.232445	0.0355975	-0.239966	0.107923	0.104266	0.0246885
278	Homoserine dehydrogenase	A1KI82	-0.0698429	0.333412	-0.000609231	0.721889	-0.0184819	0.763375	0.0137791	0.943669	0.143519	0.319699	0.0964327	0.46964	0.286157	0.333412
279	Putative uncharacterized protein BCG_1931	A1KJV7	-0.343444	0.038606	-0.414259	0.236157	0.354854	0.0195892	-0.398285	0.109627	-0.392322	0.150194	0.100441	0.701181	0.731114	0.038606
280	RNA polymerase sigma factor	A1KM41	-0.169673	0.0403392	-0.494764	0.0938111	-0.36957	0.614949	-0.474158	0.188114	-0.425026	0.0533243	-0.239243	0.0630167	0.281505	0.0403392
281	Putative uncharacterized protein BCG_0112	A1KEQ0	0.423525	0.688228	2.35231	0.252781	1.85289	0.0410163	1.95877	0.249631	2.258	0.120217	0.587014	0.164285	0.238891	0.688228
282	Possible conserved membrane or secreted protein	A1KMW3	-0.0283312	0.74576	0.00325174	0.906404	0.480864	0.405696	0.00816497	0.843912	0.199286	0.303264	0.431857	0.188173	0.584022	0.74576
283	RNA polymerase sigma factor	A1KNM4	-0.0969768	0.0548855	-0.141699	0.699875	-0.546525	0.201242	-0.485509	0.0607097	-0.26475	0.516732	-0.0520794	0.959042	0.0543944	0.0548855
284	Putative uncharacterized protein BCG_3758	A1KQ30	0	0.360997	-0.649513	0.157091	-0.417141	0.792248	-0.552565	0.0206404	-0.423557	0.15314	-0.417194	0.549305	-0.504392	0.360997
285	50S ribosomal protein L9	RL9	-0.386778	0.0739118	-0.351622	0.179231	-0.886925	0.112113	-0.538074	0.0819558	-0.427795	0.000634221	0.187396	0.419411	-0.254875	0.0739118
286	Putative uncharacterized protein BCG_0625c	A1KG57	-0.417141	0.0737407	0.0266203	0.855472	-0.104271	0.0389279	0.208579	0.687413	0.312875	0.849733	0.440462	0.317474	0.211379	0.0737407
287	Pyruvate kinase	A1KJ33	0.0864679	0.571208	0.118877	0.417416	0.312875	0.338945	-0.104313	0.183798	0.478551	0.404198	0.521437	0.362147	0.815029	0.571208
288	Branched-chain-amino-acid aminotransferase	A1KKQ2	-0.104313	0.146998	-0.521454	0.0284036	-0.521454	0.947107	-0.625786	0.0300375	-1.35582	0.164803	-0.523984	0.0480349	-0.104271	0.146998
289	Putative uncharacterized protein BCG_3736c	A1KQ07	-0.0923591	0.136867	1.26198	0.39613	0.349575	0.046141	0.625753	0.700896	0.625753	0.417151	-0.104313	0.299712	0.104266	0.136867
290	50S ribosomal protein L27	RL27	-0.0954175	0.930066	-0.569592	0.0687695	-0.480597	0.779181	-0.573345	0.0610428	-0.424552	0.150653	0.0943073	0.527936	0.325075	0.930066
291	30S ribosomal protein S5	RS5	-0.21354	0.0353172	-0.214043	0.0781521	-0.281697	0.24635	-0.37306	0.0257951	-0.434903	0.0182429	-0.264114	0.110704	0.16885	0.0353172
292	Putative uncharacterized protein BCG_0279c	A1KF62	-0.246877	0.0213481	-0.0719821	0.69844	-0.46818	0.5488	-0.448795	0.0306131	-0.220719	0.0712624	0.139195	0.775618	0.398742	0.0213481
293	Probable endopeptidase ATP binding protein (Chain b) clpB	A1KFK5	0.383614	0.027568	0.096954	0.921845	0.24504	0.693129	-0.107341	0.303998	0.0673112	0.53051	0.407968	0.0682852	-0.0669643	0.027568
294	Putative uncharacterized protein BCG_0288c	A1KF71	-0.319357	0.44913	0.414953	0.446391	0.0396603	0.894884	0.232774	0.427689	0.397609	0.455332	0.85997	0.478529	0.626563	0.44913
295	Putative uncharacterized protein BCG_3157c	A1KND0	-0.1385	0.903406	1.00702	0.0301537	0.790857	0.985851	0.966068	0.0043061	0.844811	0.0293106	0.0843363	0.987206	0.260228	0.903406
296	Probable phosphomannomutase manB	A1KNQ9	0.32984	0.319524	-0.0735267	0.393243	-0.31288	0.0431835	-0.276917	0.285467	-0.104313	0.155771	0.208565	0.301121	0.431104	0.319524
297	Aspartyl/glutamyl-tRNA(Asn/Gln) amidotransferase subunit B	GATB	-0.629212	0.00813793	-0.346139	0.0635139	-1.07298	0.031048	-0.514717	0.15106	-1.22698	0.000735002	-0.552663	0.135043	0.0242411	0.00813793
298	Pyridoxal biosynthesis lyase PdxS	PDXS	-0.103884	0.760387	-0.417461	0.249714	-0.080592	0.597438	-0.513411	0.276759	-0.247064	0.140036	-0.151065	0.931509	0.147662	0.760387
299	30S ribosomal protein S13	RS13	0.0705965	0.612598	-0.044821	0.933603	-0.20534	0.0753768	-0.416569	0.0296789	-0.0440492	0.318585	0.0359391	0.799509	0.176586	0.612598
300	Putative uncharacterized protein BCG_0504c	A1KFT7	-0.0536095	0.546211	-0.412796	0.0820905	0.124907	0.549303	-0.142152	0.351833	-0.0351685	0.559379	0.506464	0.0247097	0.728189	0.546211
301	Probable transcriptional regulatory protein (Possibly arsR-family)	A1KG53	-0.521451	0.214754	0.208565	0.0200389	-0.208636	0.471421	0.312897	0.419187	0.208565	0.317968	8.80036e-06	0.0438972	-0.730063	0.214754
302	Putative uncharacterized protein TB27.3	A1KG54	0.719474	0.0461065	0.361094	0.792709	-0.0835127	0.229842	-0.384152	0.087286	-0.33496	0.192862	0.111306	0.567488	-0.336239	0.0461065
303	Possible long-chain acyl-CoA synthase	A1KJ99	-0.18074	0.236029	0.0499435	0.893641	-0.354364	0.159053	0.148633	0.181854	-0.188499	0.437179	0.236269	0.102964	0.578907	0.236029
304	Chaperone protein DnaJ	A1KFH4	-0.198401	0.0149834	-0.253638	0.807074	0.146923	0.00718922	-0.169408	0.346921	0.0281248	0.942733	-0.0210134	0.726669	0.101865	0.0149834
305	Probable conserved ATP-binding protein ABC transporter	A1KIQ2	0.130198	0.536562	-0.396446	0.00907031	-0.091094	0.786358	-0.447842	0.22856	-0.218441	0.630485	-0.0280882	0.988282	0.252967	0.536562
306	Phenolpthiocerol synthesis type-I polyketide synthase ppsE	A1KMT0	0.246156	0.98381	-0.400293	0.0539846	-0.63542	0.0220142	-0.663949	0.146135	-0.538521	0.199075	0.552086	0.388432	0.585631	0.98381
307	Ketol-acid reductoisomerase	ILVC	-0.0983531	0.212954	-0.105817	0.565416	-0.225778	0.232976	-0.405918	0.00504131	-0.113849	0.463681	0.0455384	0.610099	0.246936	0.212954
308	50S ribosomal protein L5	RL5	-0.160073	0.0748314	-0.0753852	0.383558	-0.174516	0.0150686	-0.434497	0.038937	-0.226743	0.402175	0.225558	0.851843	0.396769	0.0748314
309	Putative uncharacterized protein BCG_0915	A1KGZ5	-0.397608	0.0682216	-0.722367	0.199237	0.366345	0.679016	-0.136517	0.364594	-0.679682	0.223808	0.110459	0.702335	-0.135667	0.0682216
310	Putative uncharacterized protein BCG_0978c	A1KH58	-1.39463e-05	0.0400718	0.079957	0.56604	-0.625806	0.786764	-0.208584	0.14497	-1.25161	0.114475	-0.521507	0.158103	0.200979	0.0400718
311	Probable acetyl-/propionyl-coenzyme A carboxylase alpha chain (Alpha subunit) accA2	A1KHA8	-0.625768	0.15501	-0.521484	0.171939	-0.198068	0.221344	-0.625797	0.186132	-0.349678	0.0911844	-0.312939	0.483654	-0.834413	0.15501
312	Putative uncharacterized protein BCG_2646c	A1KLX1	-0.305188	0.732224	-0.695683	0.00122452	-1.30897	0.676182	-0.691439	0.00131475	-1.08115	0.00191379	0.021984	0.663303	-0.111699	0.732224
313	50S ribosomal protein L14	RL14	-0.144069	0.375403	-0.0930545	0.51408	-0.631992	0.397004	-0.610611	0.0908977	-0.118402	0.477508	-0.0473948	0.754093	0.313439	0.375403
314	50S ribosomal protein L19	RL19	0.0156747	0.976459	-0.214482	0.185054	-0.231459	0.177104	-0.271415	0.138282	-0.200329	0.142497	0.0905738	0.697405	0.0938786	0.976459
315	Citrate synthase	A1KH28	0.118528	0.727317	0.119773	0.409677	0.104299	0.00118268	0.208565	0.972238	0.0409179	0.597765	0.479716	0.430948	0.417141	0.727317
316	Probable oxidoreductase (Alpha subunit)	A1KLF1	0.521458	0.281453	-0.730119	0.213706	-0.730118	0.0899932	-0.625806	0.133844	-0.834376	0.0852143	0.208565	0.353206	-0.834426	0.281453
317	30S ribosomal protein S9	RS9	-0.100144	0.328537	-0.418106	0.66896	-0.500912	0.247196	-0.304308	0.209675	-0.364101	0.475096	-0.0303352	0.873573	0.0982667	0.328537
318	Probable oxidoreductase (Beta subunit)	A1KLF0	-0.471223	0.104051	-0.136931	0.935533	-0.392475	0.0286631	-0.601752	0.0103517	-0.770382	0.06808	-0.0303045	0.701709	-0.596143	0.104051
319	Putative methanol dehydrogenase transcriptional regulatory protein moxR2	A1KQ22	-0.284712	0.00942592	-0.332841	0.211519	-0.183517	0.441706	-0.256507	0.0962345	-0.211202	0.0227003	0.247296	0.477155	0.127841	0.00942592
320	Cysteine desulfurase	A1KIQ3	-0.0651284	0.262584	-0.104327	0.321912	-0.240139	0.16487	-0.600341	0.0305836	-0.475761	0.00120784	-0.362977	0.250762	-0.0802002	0.262584
321	Putative uncharacterized protein BCG_2073	A1KKA0	-0.521451	0.25223	0.104285	0.490707	-0.938637	0.170408	-0.208603	0.289832	0.104266	0.784119	1.56439	0.968253	0.417174	0.25223
322	Probable acetohydroxyacid synthase ilvX	A1KPJ4	0.103704	0.806975	-0.104716	0.236326	0.0464085	0.0458582	0.144227	0.834716	0.0999575	0.5002	0.0358885	0.918658	0.0070097	0.806975
323	Putative uncharacterized protein BCG_3931	A1KQK3	0.032247	0.697224	-0.11782	0.489453	-0.380024	0.325951	-0.344515	0.00240817	-0.135401	0.0882257	-0.208807	0.576552	0.0811235	0.697224
324	Protein translocase subunit SecA 2	SECA2	-0.188529	0.360033	-0.205558	0.446271	-0.25921	0.0865484	-0.212	0.17242	0.151274	0.735299	0.393097	0.19098	0.240465	0.360033
325	Probable transmembrane carbonic anhydrase	A1KNS5	-0.572277	0.18099	-0.597579	0.117166	-0.950908	0.112997	-1.13431	0.250104	-0.730077	0.357313	-1.07766	0.178175	-0.648665	0.18099
326	Putative uncharacterized protein BCG_2314	A1KKZ0	-0.334323	0.0767314	-0.393733	0.403379	0.274889	0.0326495	0.104299	0.545635	-0.091771	0.949975	0.208598	0.593587	0.46996	0.0767314
327	Putative uncharacterized protein BCG_3429	A1KP50	0.170354	0.841181	-0.157508	0.458306	0.0688013	0.124669	0.25225	0.559939	0.458049	0.301957	0.444547	0.251916	0.1886	0.841181
328	Probable conserved transmembrane protein	A1KF00	-0.156111	0.227369	-0.486675	0.399437	-1.11586	0.0992598	-0.489521	0.189351	0.074227	0.643842	-0.334491	0.182356	-0.638009	0.227369
329	Probable fatty-acid-CoA ligase fadD2	A1KF91	0.104308	0.886422	0.247234	0.87003	0.390514	0.000797095	-0.139437	0.203859	0.343479	0.63091	0.25253	0.98842	0.0776215	0.886422
330	Probable 3-hydroxybutyryl-CoA dehydrogenase fadB2	A1KFU1	-0.388251	0.266566	-0.207726	0.642208	-0.31732	0.271335	-0.0739305	0.0350165	-0.0801533	0.135728	-4.68538e-05	0.734607	-1.14731	0.266566
331	Putative ESAT-6 like protein 2	A1KHH7	0.575101	0.267747	-0.649018	0.00507661	-1.1631	0.0185881	-1.53967	0.00280086	-1.04661	0.0368316	0.194874	0.467015	0.141669	0.267747
332	Signal recognition particle protein	A1KMR0	0.0968217	0.855417	-0.187923	0.743443	-0.276044	0.344925	-0.175688	0.0673064	0.0518509	0.210435	0.0558674	0.991886	0.0755222	0.855417
333	ATP synthase subunit b	ATPF	-0.253178	0.0985469	0.015656	0.015513	-0.106541	0.00160407	-0.238107	0.102473	0.202061	0.0610643	0.0947504	0.552736	0.719594	0.0985469
334	Possible soj/parA-related protein	A1KNL3	-0.520223	0.416817	-0.349387	0.539367	-0.228667	0.387413	-0.466045	0.204486	-0.214744	0.963844	-0.282956	0.993839	0.124325	0.416817
335	50S ribosomal protein L29	RL29	0.00582156	0.858036	-0.39338	0.170066	-0.383337	0.0884267	-0.741257	0.0849208	0.070781	0.169461	0.198563	0.283893	0.168768	0.858036
336	Putative uncharacterized protein BCG_0141c	A1KES9	-0.214793	0.255739	0.409375	0.346936	0.413905	0.419645	0.569729	0.0828086	0.760336	0.0642577	0.214669	0.310651	0.592065	0.255739
337	Probable acyl-CoA dehydrogenase fadE10	A1KH05	-0.118366	0.135021	-0.208603	0.364629	-0.0776926	0.582302	-0.27729	0.0687786	8.80036e-06	0.656623	-0.188053	0.78822	-0.222728	0.135021
338	50S ribosomal protein L16	RL16	-0.236491	0.383522	-0.475197	0.184905	-0.726232	0.409753	-0.368382	0.105498	-0.479671	0.152582	-0.119916	0.5796	0.49322	0.383522
339	Probable conserved integral membrane protein	A1KFD1	-0.0637807	0.936745	-0.160911	0.885682	-0.239904	0.519859	-0.132312	0.394968	0.0501837	0.96928	0.323035	0.120782	0.543586	0.936745
340	Putative uncharacterized protein BCG_0645c	A1KG76	-0.120501	0.733477	-0.319558	0.171172	-0.225368	0.658311	-0.272699	0.301547	-0.22866	0.507835	0.101578	0.593455	0.522516	0.733477
341	Integral membrane indolylacetylinositol arabinosyltransferase embC	A1KQC7	0.557236	0.450943	-0.938708	0.0706109	-0.796373	0.00930379	-0.417216	0.137891	-0.208637	0.0651309	-0.521493	0.196667	0.417174	0.450943
342	Alanine and proline-rich secreted protein Apa	APA	0.341054	0.287817	-0.241716	0.257675	-0.491123	0.327456	-0.133068	0.192528	-0.345968	0.0622004	-0.393321	0.535285	0.421868	0.287817
343	Aldehyde dehydrogenase	A1KEW7	0.163969	0.762982	-0.127969	0.969818	0.549097	0.939863	0.0231821	0.605292	0.124719	0.937599	-0.0222202	0.969474	0.136328	0.762982
344	Putative uncharacterized protein BCG_0685	A1KGB6	-0.177876	0.38829	-0.413862	0.321381	-0.92777	0.293009	-0.768991	0.151391	-0.497437	0.265122	0.00936186	0.692435	0.0279098	0.38829
345	Putative acyltransferase	A1KQF0	-0.104304	0.330416	-0.510975	0.13105	0.135483	0.230723	-0.318407	0.116756	0.237474	0.746765	-0.625764	0.440515	0.369776	0.330416
346	Translation initiation factor IF-1	IF1	0.234265	0.645995	-0.148354	0.895743	-0.37262	0.0282616	-0.117703	0.400137	-0.292571	0.253187	0.194549	0.475405	0.450556	0.645995
347	Trans-acting enoyl reductase	TAER	-0.219038	0.1683	-0.37633	0.131117	-1.10664	0.11143	-0.771484	0.0195687	-1.46527	0.00299221	0.11968	0.111098	-0.0500549	0.1683
348	Dihydroxy-acid dehydratase	A1KF09	0	0.0274011	0.289266	0.660621	-0.557131	0.183003	-0.7588	0.123869	-0.592163	0.207095	-0.0323339	0.794409	-0.172774	0.0274011
349	Putative uncharacterized protein BCG_3261c	A1KNN4	-0.500468	0.166129	-0.587074	0.381197	0.310473	0.954815	-0.304966	0.294953	-0.0793762	0.616239	-0.0423256	0.885308	0.644366	0.166129
350	Putative uncharacterized protein BCG_1677c	A1KJ55	-0.835101	0.181848	-0.623782	0.3289	0.0334494	0.371681	-0.5883	0.204951	-0.499837	0.109164	-0.393221	0.632911	0.0270483	0.181848
351	UPF0109 protein BCG_2929c	A1KMQ2	-0.124361	0.633	-0.456701	0.125345	-0.0270161	0.349191	-0.246504	0.0730783	-0.011151	0.326944	-0.084529	0.127203	0.25768	0.633
352	Possible transmembrane cation transporter	A1KNJ8	-0.155644	0.129567	0.211109	0.540278	0.14442	0.1496	0.0344017	0.548231	0.386867	0.448279	0.450797	0.242326	0.897363	0.129567
353	Hypothetical alanine and valine rich protein	A1KN88	-1.0219	0.690019	-2.03624	0.14115	-0.971473	0.00143898	-0.986667	0.608433	-1.82667	0.478557	0.417178	0.137401	-0.0466881	0.690019
354	Aminomethyltransferase	A1KKQ3	-0.266903	0.309215	-0.19025	0.929837	-0.264634	0.0305285	-0.377124	0.0321735	-0.821684	0.0078707	0.269674	0.0375325	-0.128353	0.309215
355	Conserved transmembrane transport protein mmpL3	A1KF26	-0.0132008	0.0517847	-0.12858	0.436402	-0.327782	0.0275882	-0.64558	0.0816418	-0.137525	0.268515	0.153176	0.699501	0.501815	0.0517847
356	Probable aminotransferase	A1KHW9	-0.0747152	0.238249	0.584022	0.00511149	0.657115	0.177529	0.808266	0.0574577	0.508947	0.278676	0.0943259	0.712024	0.346198	0.238249
357	Putative uncharacterized protein BCG_3471	A1KP92	-0.392185	0.140632	-0.467589	0.33144	-0.493363	0.357068	-0.210519	0.610282	-0.307783	0.145403	0.0886557	0.816594	0.446945	0.140632
358	Putative ferredoxin reductase	A1KGG8	0.521458	0.194684	0.407864	0.533442	0.0903799	0.314981	-0.199253	0.248873	0.711494	0.388666	0.300394	0.578772	0.494664	0.194684
359	Probable anthranilate synthase component I trpE	A1KJ25	-0.425762	0.25621	0.291829	0.368119	-1.40104	0.572565	-0.312931	0.426856	0.459651	0.629922	-0.136937	0.168349	0.0964172	0.25621
360	Possible methyltransferase (Methylase)	A1KLX4	-0.375246	0.0061677	-0.525746	0.107106	-0.903498	0.0129375	-0.771173	0.0105827	-0.543166	0.246873	0.0530083	0.519943	0.322363	0.0061677
361	Probable amidase amic	A1KMN2	-0.0533418	0.592422	-0.0332547	0.858246	0.373014	0.623336	0.0345389	0.703451	0.259644	0.18169	0.545384	0.330401	-0.237548	0.592422
362	UvrABC system protein C	UVRC	0.198009	0.402295	-0.858245	0.033127	-0.111069	0.622741	-0.578832	0.0805236	-0.522866	0.311339	-0.989759	0.403046	-0.260694	0.402295
363	Probable aminopeptidase N pepN	A1KLG3	0.0114963	0.123409	-0.04527	0.908671	-0.732916	0.278719	-0.197855	0.263842	0.0462001	0.713219	0.130432	0.633953	0.222772	0.123409
364	Putative uncharacterized protein BCG_0862c	A1KGU3	-1.67478	0.0306251	-1.34336	0.0760834	-0.606021	0.0616599	-1.87366	0.0108264	-1.88584	0.00706789	-0.867196	0.0160201	0.255627	0.0306251
365	Putative uncharacterized protein BCG_3913	A1KQI5	-0.901067	0.133728	-0.154724	0.326178	-0.416015	0.0713594	-0.258697	0.0659692	-0.91747	0.382935	-0.50584	0.0238462	-0.902125	0.133728
366	Proteasome-associated ATPase	ARC	-0.0591262	0.894641	0.0939653	0.638031	0.146837	0.355277	-0.246667	0.459379	0.262644	0.395679	0.379905	0.485293	0.759219	0.894641
367	30S ribosomal protein S19	RS19	0.0257772	0.816668	-0.331004	0.152258	-0.980471	0.0881068	-0.54732	0.0399361	-0.286491	0.206363	0.288239	0.130849	0.0749707	0.816668
368	Probable inosine-5'-monophosphate dehydrogenase guaB1	A1KJQ5	0.040899	0.831304	0.0467971	0.596542	-0.411899	0.00341247	-0.27264	0.309052	-0.254663	0.674762	0.0865178	0.0827449	0.00476782	0.831304
369	Ribose-5-phosphate isomerase	A1KLG1	0.201374	0.483397	0.0310848	0.2031	-0.070529	0.24657	-0.00630326	0.409532	0.0764096	0.222995	0.0740528	0.81286	0.550518	0.483397
370	Putative uncharacterized protein BCG_3376	A1KNZ7	0.428954	0.983379	0.35582	0.891493	0.555395	0.000797157	0.661394	0.0834526	0.944899	0.158848	0.761125	0.161059	1.02735	0.983379
371	50S ribosomal protein L20	RL20	-0.794578	0.114855	-0.237281	0.543931	-1.45685	0.00579777	-0.587915	0.622727	-0.230705	0.0763167	-0.384725	0.774634	0.287249	0.114855
372	Tryptophan synthase alpha chain	TRPA	0.104304	0.553999	0.0259177	0.438587	-0.104271	0.235145	-0.183866	0.0493663	-0.192503	0.247091	-0.189941	0.255596	-0.215511	0.553999
373	Probable methylmalonate-semialdehyde dehydrogenase mmsA	A1KGN5	-0.111129	0.862526	0.111997	0.67459	0.370655	0.0363746	-0.00136987	0.914274	0.474648	0.334271	0.338104	0.547283	0.191809	0.862526
374	Probable conserved membrane protein	A1KF47	-0.761788	0.00698558	-0.397231	0.0117827	-1.1927	0.0164523	-0.683672	0.0920948	0.174258	0.976221	-0.279651	0.318189	0.179735	0.00698558
375	Superoxide dismutase [Cu-Zn]	A1KFQ4	-0.168917	0.400752	-0.565435	0.0312378	0.118899	0.0297304	-0.479792	0.0789622	0.0403626	0.486111	0.0270488	0.331476	0.511129	0.400752
376	Ribose-phosphate pyrophosphokinase	A1KHF5	-0.488599	0.609266	0.0249245	0.587304	-0.693302	0.788711	-0.140123	0.950016	-0.14357	0.632147	0.420945	0.207378	0.173622	0.609266
377	Possible enoyl-CoA hydratase echA9	A1KHK9	-0.190502	0.151534	-0.15396	0.515637	-0.050452	0.223284	-0.272437	0.0119594	-0.483412	0.0930643	0.397527	0.358775	0.425976	0.151534
378	Putative uncharacterized protein BCG_1675c	A1KJ53	-0.0130874	0.820382	-0.208626	0.176927	-1.73367	0.13197	-1.76756	0.0386327	-1.35034	0.0492209	0.509608	0.968504	0.104299	0.820382
379	Probable thioesterase tesA	A1KMS3	-0.108515	0.234863	-0.497921	0.0685418	-0.625764	0.272964	-0.478302	0.0335357	-0.767401	0.0732817	-0.537592	0.218232	0.175143	0.234863
380	Putative uncharacterized protein BCG_0253	A1KF36	-0.322269	0.293602	0.516382	0.385974	0.0342044	0.586712	0.349625	0.894208	0.289717	0.630007	0.237281	0.979613	0.245663	0.293602
381	UPF0336 protein BCG_0684	A1KGB5	-0.00702401	0.817121	-0.283623	0.00785307	-0.485404	0.129278	-0.465669	0.111491	0.0952621	0.617811	0.0423422	0.55712	0.234462	0.817121
382	Phosphate-binding protein PstS	A1KH68	-0.0335305	0.427981	0.583631	0.407775	0.153856	0.801117	-0.352705	0.345817	0.124854	0.411043	-0.0188811	0.477476	0.422689	0.427981
383	Prephenate dehydratase	PHEA	0.13203	0.595361	0.0969349	0.805734	0.341564	0.00583911	-0.23188	0.809257	0.625758	0.764845	0.0895088	0.589787	0.51132	0.595361
384	6,7-dimethyl-8-ribityllumazine synthase	A1KIK5	-1.14725	0.352695	0.625744	0.419901	-0.86009	0.0502874	0.506663	0.351564	0.239343	0.758344	0.715589	0.61953	0.104299	0.352695
385	Cluster of Putative S-adenosyl-L-methionine-dependent methyltransferase BCG_0321	Y321	0.017648	0.872633	-0.84988	0.0363477	-0.560222	0.220628	-1.20662	0.00605654	-1.07151	0.00655702	-0.359507	0.0937305	-0.205834	0.872633
386	Heat shock protein hsp	A1KF72	0.279806	0.600645	1.15741	0.308161	2.17095	0.00850961	1.19315	0.0783994	0.69721	0.161307	1.55278	0.308388	0.434393	0.600645
387	Soluble secreted antigen mpb53	A1KMM3	1.07522	0.389225	-0.899192	0.331355	0.208565	0.625423	-1.23747	0.00195734	-1.987	0.308641	-1.38597	0.0817763	-0.129943	0.389225
388	Inosine-5'-monophosphate dehydrogenase	A1KPA2	-0.139116	0.592905	-0.465048	0.731662	-0.412743	0.505887	-0.892194	0.0895312	-0.449137	0.225351	-0.723577	0.180836	-0.120558	0.592905
389	Putative uncharacterized protein BCG_3782c	A1KQ54	-0.16254	0.233035	-0.52082	0.22094	-0.379045	0.999147	-0.735661	0.296327	-0.412455	0.309992	-0.616754	0.344856	-0.850084	0.233035
390	Putative uncharacterized protein BCG_3842	A1KQB4	0.300325	0.377816	-0.161425	0.581666	0.0631458	0.00348902	-0.442766	0.0391473	-0.15727	0.745173	0.0285474	0.546913	0.205562	0.377816
391	Phosphoribosylformylglycinamidine synthase 2	PURL	-0.651319	0.117162	0.0793916	0.728753	-1.69285	1.88058e-05	-0.715355	0.0781497	-0.234101	0.179046	-0.518673	0.264929	-0.211499	0.117162
392	50S ribosomal protein L11	RL11	-0.414011	0.293018	-0.79666	0.0706456	-0.838603	0.17272	-0.54198	0.28869	-0.235993	0.0611567	0.0672318	0.622301	-0.202325	0.293018
393	Putative uncharacterized protein BCG_2513	A1KLI8	-0.511225	0.0945837	-0.305456	0.629008	-0.661862	0.705566	-0.281418	0.839488	-0.401631	0.363038	-0.274717	0.533318	-0.543222	0.0945837
394	Probable short-chain type dehydrogenase/reductase	A1KI33	-0.834376	0.0898902	-0.208626	0.109227	0.00874472	0.209145	0.351678	0.883775	0.265764	0.55078	0.394098	0.634844	1.29442	0.0898902
395	Possible oxidoreductase	A1KJR8	1.29457	0.44389	-0.453221	0.701095	-0.655246	0.00023034	-1.69651	0.045793	-2.88496	0.64521	-1.19197	0.996696	0.363484	0.44389
396	Putative uncharacterized protein BCG_1958c	A1KJY4	-0.104076	0.747505	-0.0471565	0.922177	0.054105	0.603713	-0.095917	0.695066	0.0525683	0.389921	0.253086	0.251067	0.525083	0.747505
397	Putative transcription factor	A1KPR9	0.099062	0.779719	-0.731564	0.0109195	-0.620328	0.0892138	-0.987881	0.00374741	-0.797937	0.00136124	-0.0436987	0.716169	-0.0485811	0.779719
398	Sec-independent protein translocase protein TatA	TATA	-0.412338	0.122888	-1.31714	0.000290091	-0.435483	0.00222667	-1.46525	0.0931594	-1.28721	0.154831	0.13007	0.984474	0.743089	0.122888
399	Putative dehydrogenase/reductase	A1KFR1	-0.464082	0.452403	0.0392812	0.768466	-0.475949	0.0148468	-0.198624	0.913132	-0.148913	0.672628	-0.109384	0.851583	0.430427	0.452403
400	Putative uncharacterized protein BCG_0682	A1KGB3	-0.115542	0.574099	-0.632814	0.0264127	-0.940108	0.411751	-0.917428	0.0240908	-1.11173	0.015145	-0.0206618	0.843771	0.0172378	0.574099
401	Threonine synthase	A1KI83	0.0986881	0.634089	0.220461	0.938282	-0.361225	0.135553	-0.00550493	0.751213	0.300344	0.453122	0.00368702	0.690089	0.338416	0.634089
402	Putative enoyl-CoA hydratase echA21	A1KQA8	-0.381978	0.0463609	-0.352055	0.0829425	-0.168047	0.324388	-0.287819	0.256548	-0.315441	0.77483	0.065861	0.723274	0.603304	0.0463609
403	Putative uncharacterized protein BCG_0543	A1KFX6	-0.168268	0.644044	-0.137547	0.79383	0.0655686	0.241228	-0.332439	0.107413	-0.342299	0.493643	0.0590605	0.75546	0.819385	0.644044
404	Two component response transcriptional regulatory protein prrA	A1KH35	-0.109147	0.875371	-0.421942	0.24454	-0.790631	0.0835258	-0.512672	0.133653	-0.345804	0.129144	-0.530833	0.482289	-0.00993952	0.875371
405	Putative lipoprotein lprC	A1KI62	0.0398594	0.639824	0.141205	0.639177	0.00218757	0.479685	-0.400579	0.361637	0.253492	0.607689	0.163375	0.806351	0.652007	0.639824
406	Alpha-1,4-glucan:maltose-1-phosphate maltosyltransferase	A1KIB7	-0.58957	0.142037	-0.312891	0.742732	-0.938653	0.152037	-0.417216	0.0643753	0.104256	0.644624	2.77617e-05	0.177015	0.630231	0.142037
407	Conserved hypothetical alanine leucine valine rich protein	A1KLQ7	0.834334	0.442626	0.809763	0.499678	1.14721	0.0462296	1.25151	0.706157	-0.208636	0.221317	0.214935	0.978587	0.187467	0.442626
408	Pyruvate carboxylase	A1KMW1	-0.181732	0.61598	-0.0565491	0.639527	0.341593	0.358639	-0.172932	0.48435	-0.210892	0.514501	0.0322736	0.824138	0.311229	0.61598
409	NADH-quinone oxidoreductase subunit I	NUOI	-0.938634	0.236225	-0.53941	0.230645	-0.00985133	0.00466404	-0.625806	0.240592	0.104271	0.937772	0.218734	0.0115392	0.104285	0.236225
410	Probable acyl-CoA dehydrogenase fadE2	A1KEX4	-0.332867	0.241819	-0.549136	0.23548	-1.24373	0.171086	-0.36083	0.806104	-0.947921	0.0740177	-0.557937	0.403964	-0.176629	0.241819
411	Putative uncharacterized protein BCG_0506	A1KFT9	0.0404748	0.247823	0.000250162	0.8328	-0.289989	0.0832152	-0.209744	0.300634	-0.272897	0.597606	-0.0636852	0.852936	-0.463245	0.247823
412	Possible mycolic acid synthase umaA1	A1KFU2	0.132672	0.45413	-0.622293	0.138455	-0.354856	0.352366	-0.502605	0.225757	-0.65947	0.094035	-0.0599406	0.856787	0.0310591	0.45413
413	Conserved hypothetical alanine and leucine rich protein	A1KM52	0.308431	0.407537	-0.0527422	0.36186	0.521473	0.489634	0.666963	0.472328	-0.521506	0.322591	1.45544	0.293226	0.534919	0.407537
414	Putative uncharacterized protein BCG_3606c	A1KPM7	0.309396	0.0363389	0.144847	0.588459	0.477991	0.462928	-0.0373795	0.558318	0.416679	0.163256	0.467976	0.333864	0.809986	0.0363389
415	Methoxy mycolic acid synthase 4 mmaA4	A1KGC2	-0.0895047	0.71381	-0.767292	0.0023624	-0.850359	0.0100203	-1.0824	0.0111075	-0.888768	0.0489233	0.0154065	0.86587	0.170178	0.71381
416	Possible ribonucleotide-transport ATP-binding protein ABC transporter mkl	A1KGD5	-0.584219	0.0457433	0.714089	0.135698	0.090348	0.748136	-0.178205	0.144046	0.782615	0.133335	0.117411	0.726013	0.515153	0.0457433
417	Possible phosphoglycerate mutase gpm2	A1KNL4	0.099034	0.627759	0.124051	0.731525	-0.00257352	0.659977	-0.584359	0.0212606	0.140215	0.663371	0.0462242	0.647709	0.243586	0.627759
418	NAD(P) transhydrogenase subunit beta	A1KEX7	-0.212568	0.0698371	-0.460374	0.128819	-0.29788	0.37448	-0.431156	0.147355	-0.0797031	0.761471	0.124746	0.249288	0.436449	0.0698371
419	Probable conserved membrane protein	A1KFV3	-0.376139	0.258462	-0.408361	0.341087	-0.667037	0.000366531	0.0687087	0.814387	0.141052	0.918663	-0.32846	0.684718	0.527647	0.258462
420	Putative uncharacterized protein BCG_0660c	A1KG91	0.366192	0.569703	-0.412228	0.190427	-0.972342	0.154165	-0.664212	0.182967	-0.487731	0.332515	0.0575042	0.953031	0.0298058	0.569703
421	Putative uncharacterized protein BCG_3219c	A1KNJ2	0.230228	0.439305	-0.48339	0.105413	-0.429992	0.0157011	-0.348812	0.259559	-0.447917	0.066553	0.127203	0.575762	0.0754292	0.439305
422	PRobable propionyl-CoA carboxylase beta chain 5 accD5	A1KNT2	-0.160336	0.141606	-0.320345	0.0486414	-0.786295	0.031768	-0.595875	0.0456496	-0.317316	0.150982	-0.221158	0.030215	0.4301	0.141606
423	Putative uncharacterized protein BCG_3794c	A1KQ66	-0.568936	0.700097	0.188254	0.850921	0.683999	0.326968	0.386611	0.512674	0.504782	0.335128	0.640364	0.226178	0.123933	0.700097
424	Exodeoxyribonuclease 7 small subunit	EX7S	-0.362009	0.00402402	-0.154923	0.210872	0.261447	0.565694	-0.30715	0.213644	0.0441749	0.655586	0.365897	0.00243407	0.852328	0.00402402
425	Tryptophan synthase beta chain	A1KJ28	-0.363228	0.241348	-0.124842	0.925776	-0.322564	0.163164	-0.237579	0.614987	0.181206	0.667992	-0.107607	0.415642	-0.402653	0.241348
426	Putative uncharacterized protein TB18.6	A1KKI3	0.444229	0.163026	-0.0954118	0.898468	0.0593186	0.00577377	0.00783438	0.953766	0.00529202	0.929686	0.513352	0.364844	0.243566	0.163026
427	LexA repressor	LEXA	-0.208636	0.661391	0.698729	0.404965	0.484106	0.897836	0.142128	0.763011	0.396954	0.642129	0.151161	0.982416	0.182083	0.661391
428	Protein translocase subunit SecA 1	SECA1	0.226511	0.339589	-0.227469	0.37397	-0.480222	0.300592	-0.717976	0.118583	-0.36671	0.278951	-0.20892	0.869575	0.191986	0.339589
429	4-hydroxy-tetrahydrodipicolinate reductase	DAPB	-0.986412	0.382514	-0.193638	0.45664	-0.857569	0.0554836	-0.38719	0.41438	-1.04852	0.203812	-0.355398	0.297604	0.258926	0.382514
430	Putative uncharacterized protein BCG_0853	A1KGT4	-0.113652	0.0403636	-0.408572	0.019603	-0.62951	0.0285494	-0.0848219	0.275025	-0.251722	0.202383	0.220532	0.643177	0.359255	0.0403636
431	Arginine biosynthesis bifunctional protein ArgJ	A1KJ70	-0.705868	0.15147	-0.184368	0.143728	-1.59357	0.00830182	0.302206	0.657046	-1.24431	0.322913	-0.798729	0.310798	-0.0815154	0.15147
432	Peptide chain release factor 2	A1KNA3	-0.0708483	0.886061	-0.102177	0.975727	-0.105098	0.737485	-0.10641	0.61465	-0.0350441	0.886573	0.214394	0.378402	0.324614	0.886061
433	Putative uncharacterized protein BCG_3812c	A1KQ84	-0.0890417	0.81246	-1.11009	0.0799191	-0.490094	0.00403238	-0.921539	0.0317817	-0.321704	0.463356	0.388775	0.143007	0.550152	0.81246
434	Putative uncharacterized protein BCG_3880	A1KQF2	0.568797	0.589421	-0.769936	0.435355	0.0465771	0.957633	-0.203531	0.433093	-1.61804	0.454017	-0.260859	0.446453	0.448811	0.589421
435	Succinate-semialdehyde dehydrogenase [NADP(+)] 1	GABD1	-0.223802	0.732521	-0.0617307	0.618291	0.0569854	0.408057	-0.343207	0.159483	-0.177437	0.199809	0.101644	0.522965	-0.208571	0.732521
436	Phosphoribosyl isomerase A	HIS4	-0.383068	0.663954	0.0458075	0.110938	-0.429674	0.157378	-0.407069	0.0144624	-0.48857	0.296461	-0.473731	0.154284	-0.00815287	0.663954
437	Phosphoribosylaminoimidazole-succinocarboxamide synthase	PUR7	-0.102087	0.266621	-0.305993	0.428563	0.166506	0.649176	-0.188998	0.0925169	0.0657712	0.670843	0.112136	0.610001	0.302968	0.266621
438	Glutamyl-tRNA(Gln) amidotransferase subunit A	GATA	0.104612	0.566496	0.109245	0.711219	0.149346	0.419323	0.297165	0.340061	0.162522	0.436671	-0.0707848	0.727228	0.488471	0.566496
439	F420-dependent glucose-6-phosphate dehydrogenase	A1KFM9	0.15	0.384317	0.266722	0.736987	1.34716	0.0147145	1.36942	0.441945	1.06954	0.523484	0.630492	0.126594	0.273144	0.384317
440	Putative uncharacterized protein BCG_0095A	A1KEN3	0.0972654	0.918623	0.185647	0.547401	0.70962	0.00293156	-0.191536	0.61885	-0.309566	0.774467	0.686402	0.108857	0.795949	0.918623
441	Probable 3-oxoacyl-[acyl-carrier protein] reductase fabG1	A1KIS3	-0.368477	0.289423	-0.146056	0.539818	-0.604444	0.00930345	-0.581017	0.0159859	-0.84851	0.0838403	-0.226897	0.894508	0.0129546	0.289423
442	Possible glycerolphosphodiesterase	A1KKX0	-1.39333	0.268393	-1.59	0.202114	-1.27667	0.338515	-0.32	0.478406	-1.41333	0.374353	-1.38	0.452334	-0.0166667	0.268393
443	Fructose-1,6-bisphosphatase class 2	GLPX	0.161008	0.419703	0.156603	0.990486	0.163488	0.00860773	-0.192537	0.037533	0.140895	0.271149	0.319164	0.405807	0.538767	0.419703
444	Probable response regulator	A1KND9	-0.124045	0.344292	-0.258495	0.0530275	0.227646	0.557406	-0.108246	0.835335	-0.203692	0.446058	0.140738	0.322529	0.419819	0.344292
445	Putative S-adenosyl-L-methionine-dependent methyltransferase BCG_0182	Y182	0.493623	0.44308	0.148648	0.836651	0.602846	0.64819	-0.195574	0.536057	0.273981	0.338924	0.390768	0.487605	0.428159	0.44308
446	Putative uncharacterized protein BCG_2659c	A1KLY4	0.50827	0.397606	0.621359	0.144764	0.834809	0.0120609	0.63589	0.0215772	0.752699	0.211651	0.613742	0.341299	0.0425062	0.397606
447	Probable enoyl-CoA hydratase echa16	A1KMH4	-1.07607	0.232207	-0.0626091	0.534576	-0.0669727	0.559182	-0.195153	0.181621	0.504852	0.70905	-0.43606	0.313599	0.092924	0.232207
448	9.5 kDa culture filtrate antigen cfp10A	A1KIC5	0.789846	0.996976	0.81045	0.257994	0.448376	0.423257	0.315717	0.394706	0.295333	0.5768	-0.149996	0.864833	1.18489	0.996976
449	Probable polyketide synthase pks12	A1KK94	-0.796118	0.75812	-0.488743	0.359848	-0.606676	0.233639	-0.638518	0.175808	-0.42744	0.107072	0.24095	0.713172	0.105654	0.75812
450	Apolipoprotein N-acyltransferase	A1KK97	-0.123794	0.085013	-0.138765	0.295696	-0.651231	0.0113987	-0.42116	0.157027	-0.507062	0.393639	0.392005	0.688813	0.039023	0.085013
451	Protein RecA	A1KM75	-0.975914	0.464704	1.097	0.43774	0.710033	0.0218132	1.1336	0.328729	1.457	0.285399	0.293132	0.39094	-0.0565641	0.464704
452	Possible 2-hydroxyhepta-2,4-diene-1,7-dioate isomerase	A1KMY7	0.0910087	0.799397	0.288884	0.903549	-0.529419	0.214477	-0.217697	0.136321	-0.29284	0.169706	0.214528	0.920051	0.366762	0.799397
453	Alkyl hydroperoxide reductase AhpD	AHPD	-0.532673	0.212521	-0.098185	0.522715	-1.01973	0.0511513	-0.987244	0.163674	-0.69449	0.151246	0.0591512	0.70035	0.28567	0.212521
454	Proteasome subunit beta	PSB	-0.16843	0.404119	-0.321744	0.700305	-0.443122	0.380466	-0.0768647	0.397549	0.250306	0.773121	-0.697759	0.134416	0.30561	0.404119
455	UPF0234 protein BCG_0611c	Y611	-0.369455	0.328593	-0.223131	0.437412	-0.154156	0.437829	-0.136026	0.93296	-0.0482072	0.809104	0.199011	0.20163	0.42809	0.328593
456	Thioredoxin reductase	A1KEF7	-0.161104	0.37596	-0.607764	0.172301	0.0668136	0.545351	-0.196084	0.949436	-0.490327	0.265326	-0.455393	0.780502	-0.056082	0.37596
457	Bifunctional purine biosynthesis protein PurH	PUR9	0.392595	0.576223	0.415901	0.823909	-1.99763	0.148837	1.04402	0.605924	0.898677	0.6205	-0.0613247	0.373358	-0.417194	0.576223
458	Putative uncharacterized protein BCG_1118	A1KHJ8	-0.260215	0.128315	-0.282031	0.418784	-0.316234	0.00246793	-0.766723	0.221021	-0.502097	0.110162	0.751741	0.966917	-0.513893	0.128315
459	Possible 20-beta-hydroxysteroid dehydrogenase fabG3	A1KK46	-0.373009	0.598513	-0.225009	0.2125	-0.667177	0.112341	-0.151314	0.0722386	-0.25231	0.792332	-0.0131633	0.815525	0.486105	0.598513
460	Transmembrane serine/threonine-protein kinase B pknB	A1KEI2	-0.182342	0.375038	-0.469607	0.414981	0.237589	0.823671	-0.639582	0.110912	0.215959	0.706353	-0.0622974	0.98381	0.80363	0.375038
461	Riboflavin biosynthesis protein RibD	A1KIJ8	-1.50824	0.334074	-1.10356	0.355207	-1.11075	0.0847639	0.725209	0.4401	1.16353	0.525598	-1.48376	0.332198	0.142483	0.334074
462	Phosphate-specific transport system accessory protein PhoU	A1KNV3	-0.269189	0.466733	0.104883	0.573453	-0.0149262	0.35708	0.253629	0.492975	-0.00932457	0.443215	0.290568	0.341205	0.456932	0.466733
463	Argininosuccinate synthase	ASSY	0.0185631	0.883768	-0.421226	0.0672113	-0.261534	0.890014	-0.169976	0.515014	-0.0962396	0.425671	0.169987	0.369988	0.0731841	0.883768
464	Putative sporulation transcription regulator WhiA	WHIA	-0.237546	0.169389	-0.486317	0.137431	0.143714	0.116947	-0.333274	0.0774869	-0.0108603	0.965444	-0.159914	0.506428	0.395085	0.169389
465	Putative uncharacterized protein BCG_0812c	A1KGP3	-0.0366477	0.920716	0.0243788	0.920082	-0.620743	0.0427071	-0.300052	0.0372015	-0.229715	0.944504	0.0699845	0.659564	0.224675	0.920716
466	Divalent cation-transport integral membrane protein mntH	A1KH57	-0.284027	0.128729	-0.300068	0.0488006	-0.158274	0.356749	-0.289481	0.11966	-0.418587	0.153798	0.0802875	0.605978	0.358792	0.128729
467	Phthiodiolone/phenolphthiodiolone dimycocerosates ketoreductase	PHKR	-0.209424	0.803706	-0.285938	0.939929	-0.348798	0.261082	-0.0277009	0.750366	-0.191744	0.579098	0.146959	0.838	-1.55486	0.803706
468	30S ribosomal protein S8	RS8	0.170921	0.434224	-0.37754	0.407127	0.229544	0.102786	-0.826358	0.335424	-0.148295	0.371902	0.98534	0.4737	0.844316	0.434224
469	Probable cholesterol dehydrogenase	A1KHP6	-0.115458	0.382713	0.181497	0.423782	0.445905	0.110215	-0.188652	0.337339	0.0506489	0.482562	0.259412	0.38422	0.788366	0.382713
470	Phthiotriol/phenolphthiotriol dimycocerosates methyltransferase	PHMT	-0.20524	0.485882	0.065071	0.559976	-1.20169	0.0118171	-0.902582	0.0165933	-0.144342	0.48411	0.499144	0.533203	0.469045	0.485882
471	Probable citrate (Pro-3s)-lyase (Beta subunit)	A1KLJ3	-0.412237	0.090983	-0.105262	0.557456	-0.518495	0.0739267	-0.408738	0.00388425	-0.0735514	0.925288	0.22543	0.823303	0.415536	0.090983
472	Putative uncharacterized protein BCG_2689c	A1KM14	-0.35887	0.0971501	0.000161714	0.545001	-0.836953	0.0785303	-0.116112	0.40296	-0.00585127	0.925382	0.0814541	0.812082	-0.00712064	0.0971501
473	Phosphoserine aminotransferase	A1KH16	0.240858	0.2163	0.205285	0.769811	0.118969	0.866447	-0.149857	0.320399	-0.163931	0.107028	0.303992	0.0508714	-0.336886	0.2163
474	Putative uncharacterized protein BCG_1361	A1KI89	-0.072811	0.445527	-1.3912	0.00623114	-1.67774	0.106092	-0.796304	0.0022774	-0.422429	0.311397	-0.451239	0.189645	-1.62512	0.445527
475	3-isopropylmalate dehydrogenase	LEU3	0.467707	0.335192	-0.182606	0.941448	0.610801	0.555152	-0.0128935	0.755029	0.294813	0.415002	0.133594	0.357357	0.456545	0.335192
476	Probable cytochrome C oxidase polypeptide I ctaD	A1KN40	-0.232092	0.384425	-0.0422604	0.6822	-0.168758	0.0478566	-0.272881	0.0448533	0.483689	0.158714	0.517815	0.0454301	0.468757	0.384425
477	Putative uncharacterized protein BCG_0788	A1KGL9	0.214887	0.280071	-0.104327	0.469388	-0.592519	0.401714	-0.620144	0.261769	-0.701028	0.305163	-0.601598	0.168245	-0.312913	0.280071
478	UDP-N-acetylmuramoyl-tripeptide--D-alanyl-D-alanine ligase	A1KKK0	-0.421904	0.120882	-0.936749	0.0666519	-0.99718	0.017244	-1.67816	0.17168	-1.81078	0.067676	1.44461	0.816318	0.0390202	0.120882
479	50S ribosomal protein L22	RL22	-0.567442	0.0384137	-0.310256	0.306357	-0.500542	0.538667	-0.929135	0.053512	-0.204989	0.656696	0.173391	0.286649	0.27966	0.0384137
480	Probable acyl-CoA ligase fadD31	A1KJZ0	-1.13914	0.428745	-0.860776	0.131316	-0.849565	0.127939	-0.322864	0.757813	-1.41407	0.880182	-1.0498	0.264589	-0.540908	0.428745
481	Probable NADH dehydrogenase I (Chain E) nuoE	A1KNE5	-0.0132083	0.558591	-0.0500218	0.977762	0.0783667	0.0450448	-0.219048	0.321067	0.207654	0.340643	0.0675539	0.549378	0.273853	0.558591
482	2,3-bisphosphoglycerate-dependent phosphoglycerate mutase	GPMA	0.277246	0.870433	0.203133	0.194212	-0.0125964	0.0204924	0.274844	0.926025	-0.362204	0.471022	0.316955	0.347579	0.767932	0.870433
483	Glutamate-1-semialdehyde 2,1-aminomutase	GSA	-1.04088	0.139913	-0.0884253	0.29246	-0.148747	0.0311279	-0.701797	0.241879	-0.967192	0.129471	-1.42735	0.0252698	0.600087	0.139913
484	Probable Acetolactate synthase ilvG (Acetohydroxy-acid synthase)(ALS)	A1KJN2	0.42673	0.236535	-0.123423	0.78672	0.317896	0.51315	-0.123713	0.99501	0.132966	0.196046	0.351606	0.214102	0.428272	0.236535
485	Putative uncharacterized protein BCG_1864	A1KJP1	0.719457	0.0617186	0.428855	0.227027	-0.878966	0.0146186	-0.490845	0.548401	-0.685793	0.744319	0.145174	0.43509	0.377958	0.0617186
486	Probable conserved MCE associated membrane protein	A1KEZ8	-0.603444	0.432965	0.86594	0.422302	-0.262001	0.0297911	-0.0694498	0.382065	-0.639012	0.390806	-0.517339	0.403459	0.485314	0.432965
487	30S ribosomal protein S17	A1KGJ1	-0.273186	0.129104	-0.538569	0.314242	-0.409238	0.205963	-0.455471	0.000102772	-0.14138	0.67531	0.148351	0.121751	0.0197658	0.129104
488	Possible conserved transmembrane protein	A1KL44	-1.34923	0.0348891	0.0882115	0.289239	0.212002	0.317856	-0.338108	0.0883711	-1.03306	0.0959535	0.634574	0.392108	-0.638716	0.0348891
489	Putative uncharacterized protein BCG_2580	A1KLQ5	-0.113017	0.107227	0.742502	0.284224	0.849087	0.000507859	0.676437	0.245849	0.857726	0.151525	0.340063	0.583678	1.16736	0.107227
490	Glutamine--fructose-6-phosphate aminotransferase [isomerizing]	A1KPC3	-1.28078	0.0319071	-0.135071	0.345743	-0.188206	0.405739	-0.907654	0.0334056	-0.201309	0.362946	-0.364471	0.0522703	-0.0254584	0.0319071
491	Gamma-glutamyl phosphate reductase	PROA	-0.233911	0.273305	-1.14369	0.246458	-1.56356	0.0192451	-0.591004	0.583857	-0.944805	0.80414	-1.48463	0.704232	0.219276	0.273305
492	Probable fatty-acid-CoA ligase fadD6	A1KHZ4	0.380854	0.62887	-0.588944	0.106087	0.168206	0.0925352	-0.452965	0.146767	-0.131641	0.184622	0.00720035	0.884641	0.515648	0.62887
493	Putative uncharacterized protein BCG_1731	A1KJA9	-1.12806	0.267245	-1.39926	0.075777	-0.338234	0.188548	-1.39336	0.112656	-1.28881	0.200794	-0.546549	0.139743	-0.974534	0.267245
494	Putative uncharacterized protein BCG_3245	A1KNL8	0.54013	0.166479	-1.00767	0.899865	-0.918491	0.442067	-1.33063	0.0474403	0.354377	0.451063	-2.3456	0.186359	0.208579	0.166479
495	Probable Proline-rich antigen homolog pra	A1KHL6	-0.572886	0.27193	-0.64713	0.500576	-0.0924914	0.509825	0.889275	0.189084	0.685349	0.274844	1.01114	0.0209827	0.0518413	0.27193
496	UDP-N-acetylglucosamine 1-carboxyvinyltransferase	A1KIA4	0.928745	0.460734	-1.25156	0.126589	-0.480721	0.00457356	-0.34652	0.573768	-1.04293	0.124446	-0.186722	0.955683	0.135657	0.460734
497	Probable drugs-transport transmembrane ATP-binding protein ABC transporter	A1KJN1	0.0909104	0.618427	-0.0823309	0.881296	0.0233695	0.749406	-0.254608	0.583242	0.51564	0.00174695	-0.0955186	0.873941	0.550399	0.618427
498	Conserved hypothetical alanine and glycine rich protein	A1KQK8	-0.366955	0.570856	-0.994553	0.201802	-0.151999	0.126713	-0.858873	0.15024	-0.835323	0.258069	0.105526	0.951247	-0.00526491	0.570856
499	Probable polyketide beta-ketoacyl synthase pks3	A1KHX1	-0.219704	0.416519	-0.654402	0.240681	-1.8628	0.0240256	-1.05997	0.151689	-0.254159	0.486311	0.165061	0.782833	-0.672658	0.416519
500	Putative lipoprotein lprA	A1KI57	-0.197013	0.590167	-0.088115	0.260306	-0.125426	0.02529	-0.445977	0.00295796	-0.133861	0.821609	-0.0378382	0.892628	0.450833	0.590167
501	Probable cholesterol oxidase choD	A1KPA0	-0.767799	0.468013	-0.678381	0.0522377	0.173616	0.151871	-0.475691	0.210594	-0.19808	0.926566	-0.673169	0.175356	0.51614	0.468013
502	Putative lipoprotein lprB	A1KI61	0.177365	0.256327	0.642714	0.162165	0.654673	0.0483364	0.00776969	0.856464	0.206803	0.261943	0.498523	0.0642041	0.569214	0.256327
503	DNA gyrase subunit B	A1KEE6	0.0585781	0.00923883	-0.0353472	0.155209	-0.169162	0.394549	-0.413924	0.250589	-0.231989	0.318162	-0.377763	0.358102	-0.291762	0.00923883
504	Probable acyl-CoA dehydrogenase fadE6	A1KF92	-0.823558	0.409364	0.211125	0.191995	0.165019	0.830859	-0.0360367	0.63963	-0.218975	0.61289	-0.209529	0.76134	-0.0102116	0.409364
505	Beta-carbonic anhydrase	A1KI71	0.611343	0.155614	0.161099	0.341693	0.658547	0.907371	-0.193195	0.801224	0.440135	0.0582737	0.416179	0.101894	0.393729	0.155614
506	Putative succinate-semialdehyde dehydrogenase [NADP(+)] 2	GABD2	-0.543764	0.249546	-0.511152	0.319611	-0.636053	0.295561	-0.17224	0.0978417	0.095533	0.884294	-0.708384	0.449565	0.310097	0.249546
507	Probable molybdopterin biosynthesis protein moeA1	A1KHD0	0.938628	0.721276	1.69635	0.592308	1.23449	0.0108438	1.1944	0.365585	1.4442	0.979215	0.656716	0.644098	-0.373191	0.721276
508	30S ribosomal protein S20	RS20	-0.252048	0.623498	-0.790027	0.269365	-1.19554	0.60888	-0.623813	0.0774568	-0.521865	0.191301	0.432828	0.00787238	0.213754	0.623498
509	DNA polymerase III subunit beta	A1KEE3	0.0104483	0.797667	-0.187745	0.88452	-0.322136	0.217522	-0.255715	0.441502	-0.16374	0.921997	-0.158407	0.550914	-0.54566	0.797667
510	DNA polymerase I polA	A1KJ45	-1.09415	0.410907	0.776851	0.422212	-0.349723	0.0311244	-0.625024	0.848421	-0.447759	0.64114	-0.0167552	0.476121	0.889313	0.410907
511	Putative cytoplasmic peptidase pepQ	A1KLN2	-0.598932	0.000792353	-0.218586	0.830676	-0.199127	0.391371	-0.708116	0.10614	-0.372862	0.184293	-0.247021	0.965553	-0.404273	0.000792353
512	Probable glutamine-transport ATP-binding protein ABC transporter glnQ	A1KLR1	-0.185372	0.971318	0.283218	0.365701	0.114677	0.933197	0.285611	0.401141	0.926753	0.414623	0.713571	0.3802	0.761309	0.971318
513	Probable piperideine-6-carboxilic acid dehydrogenase pcd	A1KNU5	0.0381635	0.682476	0.213488	0.520455	0.0645249	0.585531	0.0885595	0.830828	0.0209852	0.51515	0.0899197	0.521212	0.306509	0.682476
514	Leucine--tRNA ligase	SYL	0.250798	0.841731	0.0132239	0.975619	-0.0898681	0.73014	0.0625151	0.585798	0.164939	0.545451	0.588403	0.298179	0.0578735	0.841731
515	Probable naphthoate synthase menB	A1KG25	-0.668665	0.174437	0.179286	0.986204	0.160715	0.280881	0.17744	0.332493	-0.236244	0.746166	-0.569237	0.739882	0.52055	0.174437
516	Probable lipoprotein aminopeptidase lpqL	A1KFP0	-0.431146	0.428612	0.278263	0.201356	0.308137	0.00126256	-0.106535	0.81026	0.259153	0.100021	0.521266	0.0871745	0.612636	0.428612
517	2,3,4,5-tetrahydropyridine-2,6-dicarboxylate N-succinyltransferase	A1KHY9	-0.670681	0.279548	0.585921	0.401588	-1.00383	0.900487	-0.440247	0.204246	-1.37153	0.118302	-0.136521	0.118471	-0.254974	0.279548
518	Putative uncharacterized protein BCG_1401	A1KIC9	0.767858	0.92303	1.17075	0.350817	2.13282	0.0678281	-0.310556	0.0585432	0.0196005	0.212207	1.54731	0.318697	0.0213215	0.92303
519	19 kDa lipoprotein antigen lpqH	A1KQ94	-1.40722	0.240166	0.979742	0.255623	-0.226112	0.71503	1.10709	0.221033	1.08677	0.281479	-0.0509182	0.00904366	1.13302	0.240166
520	Possible transmembrane phospholipid biosynthesis bifunctionnal enzyme plsC: putative l-3-phosphoserine phosphatase + 1-ACYL-SN-GLYCEROL-3-PHOSPHATE ACYLTRANSFERASE	A1KLH7	-0.797981	0.0836502	-0.695939	0.0705055	0.13369	0.759099	-0.63564	0.236303	-0.328609	0.624167	-1.04473	0.00495074	-0.0948486	0.0836502
521	Putative uncharacterized protein BCG_3070c	A1KN43	1.04998	0.306814	0.234971	0.416722	0.399492	0.0483125	-0.259188	0.470965	-0.205701	0.514657	0.712088	0.269646	0.475419	0.306814
522	Transcriptional regulatory protein	A1KGV1	-0.17362	0.611625	-0.211995	0.593072	0.188719	0.389118	-0.736102	0.0465314	0.0474969	0.686799	-0.251197	0.7145	0.464299	0.611625
523	Cysteine synthase	A1KL32	0.525568	0.342999	-0.214398	0.0629521	0.631812	0.323871	0.0343518	0.680557	0.217578	0.497219	0.0900314	0.619945	-0.201498	0.342999
524	Possible secreted protease	A1KM10	-1.70987	0.839089	-0.56795	0.813465	-0.853452	0.114651	0.202267	0.642194	-0.122632	0.883424	0.394337	0.311841	-1.36176	0.839089
525	Probable NADPH quinone oxidoreductase fadB4	A1KND7	-0.617109	0.336708	-0.658362	0.238738	0.123799	0.336889	-0.483676	0.171017	-0.126696	0.633673	-0.0317832	0.896935	-0.629626	0.336708
526	30S ribosomal protein S15	RS15	0.284818	0.516237	-0.465473	0.471293	-1.00932	0.000881495	-0.265123	0.124949	-0.51616	0.461195	-0.343359	0.330946	0.449166	0.516237
527	Glutamate--tRNA ligase	SYE	-0.780892	0.483406	0.19565	0.936697	-0.290202	0.348817	-0.273867	0.702324	0.353872	0.0255401	0.88423	0.0435742	0.52516	0.483406
528	Probable conserved membrane protein	A1KJJ3	-1.00762	0.211748	-0.278907	0.207909	-0.585091	0.395148	-0.348883	0.181939	-0.293035	0.377168	-0.330871	0.885133	-0.124311	0.211748
529	Probable molybdenum cofactor biosynthesis protein moeB1	A1KNK5	0.190787	0.250366	-0.209649	0.162419	0.0499774	0.409773	-0.00635674	0.0927666	-0.0178689	0.625933	-0.0186682	0.7861	0.518693	0.250366
530	Porphobilinogen deaminase	HEM3	-1.102	0.220954	-1.98172	0.0988093	-1.81555	0.643688	-0.992949	0.502227	-2.16611	0.0424594	-1.91935	0.314232	0.154191	0.220954
531	Putative conserved atpase	A1KFQ7	0.566667	0.248633	0.34	0.215985	-0.24	0.181592	0.106667	0.425101	0.51	0.339291	0.95	0.0502798	0.0666667	0.248633
532	Probable quinone reductase qor	A1KIP3	-1.40564	0.118482	0.546631	0.284896	0.493564	0.0465814	-0.305658	0.904225	0.460772	0.340189	-0.192349	0.103006	0.218528	0.118482
533	Putative uncharacterized protein BCG_2922c	A1KMP5	1.04145	0.395853	0.444612	0.348248	0.645299	0.386743	0.825534	0.246457	0.989308	0.328989	1.39037	0.205893	1.24666	0.395853
534	Urease accessory protein UreG	UREG	-0.0521767	0.413621	-0.499751	0.1017	0.0982094	0.413768	-0.318747	0.0315771	0.101271	0.9772	0.0793012	0.670059	0.415484	0.413621
535	Possible conserved membrane protein	A1KG15	0.240965	0.427461	0.542304	0.588827	0.709993	0.18281	0.416997	0.684994	0.523519	0.401096	0.388854	0.7526	0.344422	0.427461
536	Possible peroxidase bpoC (Non-haem peroxidase)	A1KG31	0.926705	0.401601	2.30086	0.380976	1.20919	0.00702953	0.335767	0.283514	0.271083	0.941605	0.518675	0.137149	0.180963	0.401601
537	Probable ATP-dependent RNA helicase rhlE	A1KNL1	-0.188548	0.538933	-0.698001	0.00845991	-0.75774	0.0895315	-0.811023	0.0362985	-0.816083	0.130985	0.192644	0.0976792	-0.730455	0.538933
538	Phenolpthiocerol synthesis type-I polyketide synthase ppsA	A1KMS6	-0.0423077	0.203148	-0.212864	0.122334	-1.76604	0.0666514	-0.246215	0.317684	0.127053	0.67232	0.53712	0.77315	0.437533	0.203148
539	Putative uncharacterized protein BCG_3231c	A1KNK4	0.270285	0.545427	0.854902	0.351963	0.172186	0.659208	-0.0912416	0.744957	0.454109	0.433383	0.564235	0.250278	0.836282	0.545427
540	Pup--protein ligase	PAFA	-0.661728	0.546945	-0.150267	0.351876	0.0709159	0.344954	0.208565	0.587225	-0.255649	0.770435	-0.854268	0.21439	0.74155	0.546945
541	CTP synthase	PYRG	-0.140884	0.0128041	-0.336741	0.277893	-0.251875	0.527371	-0.33162	0.380663	-0.209185	0.755368	-0.589834	0.225654	0.0051582	0.0128041
542	Lysine--tRNA ligase	SYK	0.163639	0.637018	0.155584	0.800337	0.261781	0.0725949	0.312113	0.21734	-0.0844803	0.959446	0.597322	0.0527862	0.113491	0.637018
543	Probable conserved mce associated membrane protein	A1KEZ5	-0.673188	0.173655	-0.203652	0.356704	0.295496	0.417599	0.290176	0.60743	-0.335525	0.708403	-0.671845	0.299031	0.178581	0.173655
544	Probable conserved transmembrane protein	A1KPZ8	-0.130337	0.312049	-0.149329	0.668103	0.233601	0.185228	-0.00294615	0.960009	0.118947	0.0741637	0.089792	0.314796	0.519213	0.312049
545	2-C-methyl-D-erythritol 4-phosphate cytidylyltransferase	ISPD	0.677813	0.0631772	-0.067392	0.53155	-1.61196	0.728196	0.140876	0.381729	0.165747	0.140828	-0.602896	0.383719	0.860642	0.0631772
546	Arginine--tRNA ligase	SYR	0.725273	0.382632	0.963415	0.321896	0.586297	0.0609582	-1.23177	0.272285	0.208565	0.212561	0.153019	0.28432	0.23608	0.382632
547	Conserved hypothetical pro-rich protease	A1KJK6	-0.0960349	0.110624	-0.397991	0.112462	-0.288584	0.0530417	-0.625449	0.0031585	-0.138592	0.151944	0.220326	0.838579	0.594161	0.110624
548	Putative iron-sulfur-binding reductase	A1KFG0	-1.03455	0.646093	-0.284523	0.437529	0.0690281	0.449505	-0.511098	0.486315	-0.0425377	0.766332	0.390025	0.182173	0.100459	0.646093
549	Probable methylmalonyl-CoA mutase small subunit mutA	A1KIT3	0.717155	0.448033	0.166985	0.0645893	-0.247884	0.520703	-0.282375	0.0307433	-1.28566	0.191376	-0.123792	0.812947	-0.832162	0.448033
550	Putative uncharacterized protein BCG_0049c	A1KEI7	0.0295667	0.183895	-0.415114	0.239296	-0.455218	0.571112	-0.2292	0.0235242	-0.471034	0.209993	-0.092404	0.910704	0.147724	0.183895
551	Putative uncharacterized protein BCG_2026	A1KK53	0.216693	0.798902	0.321453	0.948205	-0.0246039	0.313936	0.185838	0.57577	0.144097	0.838676	0.663066	0.706048	1.21361	0.798902
552	Putative S-adenosyl-L-methionine-dependent methyltransferase BCG_3469	Y3469	-0.250737	0.84398	-0.369396	0.214903	-1.25824	0.624343	-0.876346	0.00951868	-1.25749	0.115224	0.196672	0.588804	-0.234625	0.84398
553	50S ribosomal protein L30	RL30	-0.0530508	0.946379	-0.525003	0.00536596	-0.856856	0.132806	-0.564622	0.00203508	-0.54174	0.0697629	0.0350487	0.932474	-0.0226621	0.946379
554	Possible conserved secreted protein	A1KFK4	0.185746	0.709571	-0.422717	0.966076	0.120319	0.613538	-1.07934	0.00768849	0.23149	0.783975	0.0371815	0.651997	0.320774	0.709571
555	Methoxy mycolic acid synthase 2 mmaA2	A1KGC4	-0.59784	0.228113	-1.29686	0.119131	-2.7028	0.159545	-1.40779	0.0575152	-0.243571	0.134881	-0.165707	0.442038	0.214646	0.228113
556	29 kDa antigen cfp29	A1KGT1	-1.80754	0.33958	-0.285965	0.255111	0.414971	0.98256	0.282228	0.549798	0.636404	0.690907	-0.0843555	0.51003	-0.174232	0.33958
557	Probable pyrroline-5-carboxylate dehydrogenase rocA	A1KHX7	-0.971094	0.655151	1.16098	0.133694	0.476433	0.479254	1.19364	0.104901	0.961647	0.13852	-0.746079	0.968911	0.200943	0.655151
558	Probable esterase LipM	A1KKX5	0.232286	0.862971	0.545338	0.409454	0.133807	0.023004	0.380875	0.300192	0.0350883	0.712886	0.986754	0.023351	0.471736	0.862971
559	Probable conserved lipoprotein lppY	A1KMZ4	0.174037	0.40878	-0.365454	0.74196	0.327744	0.628956	-0.377071	0.806468	0.217769	0.807931	0.060431	0.44551	1.0432	0.40878
560	Putative uncharacterized protein BCG_3119c	A1KN92	0.390708	0.394038	0.117767	0.311192	-0.0733078	0.363768	-0.110049	0.466213	0.295618	0.309617	0.0748477	0.419215	0.1315	0.394038
561	Probable transcriptional regulatory protein (Probably tetR-family)	A1KNU7	-0.593641	0.0566054	-0.173176	0.83404	-0.010854	0.685977	-0.0358921	0.0295639	-0.213337	0.235828	0.598537	0.517081	1.19666	0.0566054
562	Putative cell division ATP-binding protein ftsE	A1KNA0	-0.138416	0.315393	0.0414014	0.756709	0.216829	0.575366	-0.0649977	0.868986	0.361561	0.259562	0.235254	0.386608	0.391664	0.315393
563	Probable dTDP-4-dehydrorhamnose 3,5-epimerase rmlC	A1KPF1	-0.0950461	0.721861	-0.519274	0.122668	-1.03409	0.811542	-0.52446	0.0257791	-0.621727	0.0627737	-0.0886563	0.0782185	-0.0555263	0.721861
564	Secreted antigen 85-c fbpC (85C)	A1KEV0	0.927291	0.391685	1.16096	0.406262	0.585533	8.17835e-05	0.937723	0.348263	-0.530595	0.490297	0.190566	0.749907	1.28654	0.391685
565	UPF0336 protein BCG_0547c	A1KFY0	-0.517826	0.0063066	-0.330423	0.449317	-0.517185	0.177916	-0.470016	0.038107	-0.429425	0.412734	-0.484208	0.0582749	-0.283904	0.0063066
566	PPE family protein	A1KND1	0.540793	0.456262	0.944096	0.425781	0.834325	0.331576	0.759775	0.547613	0.352249	0.499755	-0.521503	0.377264	-0.312875	0.456262
567	Putative uncharacterized protein BCG_3447	A1KP68	-0.881015	0.102886	-1.54135	0.0598505	-2.66116	0.0298195	-2.98491	0.00958004	-1.66599	0.00527919	-1.89931	0.0386552	-0.682086	0.102886
568	Nucleoside diphosphate kinase	NDK	1.32003	0.412655	0.20445	0.856983	0.899285	0.00034682	0.915532	0.426881	1.2336	0.38823	0.707596	0.345257	-0.135023	0.412655
569	Probable uroporphyrin-III c-methyltransferase hemD	A1KFY7	-0.568927	0.42812	-1.02914	0.351247	-1.30591	0.0104624	-1.50415	0.432912	-1.58937	0.427004	0.223214	0.45114	-0.905963	0.42812
570	Probable membrane protein	A1KKD7	-0.0369001	0.805299	-0.275623	0.569234	0.321705	0.0832925	0.559624	0.0944059	0.544432	0.155659	0.316074	0.109993	1.10191	0.805299
571	Probable mannose-1-phosphate guanyltransferase manC	A1KNR6	-0.200054	0.244556	0.114877	0.69594	-0.581118	0.559501	-0.0520748	0.0157733	-0.183296	0.564347	0.0823686	0.677788	0.26264	0.244556
572	Possible aminotransferase	A1KQB2	0.99224	0.929953	0.589553	0.801041	0.446891	0.0236906	0.236345	0.0511985	0.446743	0.693881	-0.436552	0.690784	0.129471	0.929953
573	Possible acyl-CoA dehydrogenase fadE16	A1KJ95	-1.50823	0.00929553	0.382631	0.414573	-0.0948627	0.59977	-1.13012	0.166681	-0.0450392	0.964712	0.134658	0.675051	-0.229047	0.00929553
574	Response regulator MprA	MPRA	0.507419	0.291073	1.16923	0.00426826	1.18162	0.358139	1.17753	0.0282036	1.36544	0.031754	1.26143	0.0277696	0.518937	0.291073
575	Putative uncharacterized protein BCG_1396	A1KIC4	0.633656	0.866829	-0.117173	0.398547	0.144131	0.972879	-0.518521	0.475158	0.327473	0.0133462	0.463484	0.126456	0.132774	0.866829
576	Probable catechol-o-methyltransferase	A1KJB9	-0.368044	0.773304	-0.106103	0.323213	-0.387205	0.471818	-0.487705	0.137178	0.124885	0.678186	-0.105772	0.712931	0.763682	0.773304
577	Probable exported protease	A1KKR7	-0.117712	0.794206	0.969517	0.593326	1.01541	0.0165921	0.278284	0.417793	-1.03061	0.438023	-0.46528	0.505691	0.334592	0.794206
578	Probable pyruvate dehydrogenase E1 component (Alpha subunit) pdhA	A1KLJ2	0.270329	0.34726	0.557359	0.202008	1.00015	0.496238	0.425202	0.0307702	0.29151	0.268582	0.311312	0.15957	0.966701	0.34726
579	Signal recognition particle receptor FtsY	A1KMR5	-0.699419	0.834707	0.324047	0.333322	0.684253	0.00190389	0.0477919	0.72345	0.0910275	0.569602	0.574576	0.195203	-0.0497566	0.834707
580	Possible coenzyme F420-dependent oxidoreductase	A1KPK5	0.578328	0.921097	-0.236478	0.619182	0.265446	0.15244	0.0527824	0.851204	0.592505	0.505149	0.549324	0.596497	-0.400878	0.921097
581	DNA topoisomerase	A1KPX5	0.536766	0.0227381	0.532661	0.426692	0.299617	0.0859532	-0.110186	0.499092	0.220974	0.613199	0.45525	0.473044	0.836273	0.0227381
582	Probable anion transporter atpase	A1KQ09	-0.238276	0.804293	-0.228887	0.949757	0.167278	0.104907	-0.318359	0.74074	0.198762	0.623163	-0.0268184	0.72518	0.330092	0.804293
583	Aspartokinase	A1KQ41	0.0181798	0.16098	-0.388316	0.277726	-0.215691	0.208753	-0.223486	0.0184608	-0.452061	0.196454	0.275553	0.237069	-0.063554	0.16098
584	Acetylglutamate kinase	ARGB	0.755766	0.410301	0.0522206	0.881909	-0.299075	0.356711	-0.166116	0.716702	0.107587	0.734623	-0.0240928	0.0491619	-0.158625	0.410301
585	Polyphosphate kinase	PPK	-0.5539	0.0423682	-0.620505	0.311029	-0.0563483	0.696314	0.0396373	0.824168	0.17942	0.491776	-0.203718	0.213662	0.897709	0.0423682
586	Probable cystathionine beta-synthase cbs	A1KHL5	-0.186784	0.296647	-0.342571	0.802534	0.676453	0.185163	-0.488615	0.872902	0.0486931	0.616134	1.70326	0.558385	-0.03	0.296647
587	Alanine--tRNA ligase	SYA	0.511985	0.66319	0.360424	0.209797	-0.410183	0.797145	-0.529123	0.220043	0.359002	0.121599	0.0315488	0.874402	0.363454	0.66319
588	Probable conserved transmembrane ATP-binding protein ABC transporter	A1KJG4	0.120871	0.857563	0.187055	0.929049	0.267748	0.0925942	-0.383273	0.327255	0.549831	0.274777	0.230959	0.461398	0.371983	0.857563
589	Possible esterase lipoprotein lpqC	A1KNV0	0.579205	0.950701	-0.636739	0.0218406	-1.02989	0.00107704	-0.321051	0.134652	-0.673505	0.0871026	0.34053	0.216868	0.0609658	0.950701
590	Tryptophan--tRNA ligase	A1KP28	1.2483	0.2476	0.262522	0.460975	-0.887065	0.0332206	-0.0553007	0.546848	0.193001	0.268745	-0.0572205	0.623678	0.204155	0.2476
591	Maltokinase	MAK	-0.407107	0.333248	-0.714553	0.94363	-0.446562	0.179657	-0.614452	0.26242	-0.172812	0.398884	0.366826	0.437151	0.235843	0.333248
592	Putative uncharacterized protein BCG_0091	A1KEM8	-0.84869	0.0114677	0.400876	0.236985	-0.234377	0.00458011	-0.435854	0.305987	0.521655	0.0687597	0.106667	0.0355238	0.535466	0.0114677
593	Phosphate acetyltransferase	A1KFN0	-1.67617	0.249149	0.201089	0.343429	0.518004	0.146823	-0.501658	0.36747	-1.09335	0.405053	0.176425	0.558459	1.78677	0.249149
594	Phosphoribosylformylglycinamidine synthase 1	A1KGS2	-0.410088	0.136887	0.0849548	0.827541	0.221112	0.427596	0.0742766	0.807722	-0.0936463	0.902317	0.248458	0.257375	0.114948	0.136887
595	Putative initiation inhibitor protein	A1KJC5	0.160326	0.372884	0.00159452	0.975471	0.121823	0.543517	-0.0776331	0.944426	0.210385	0.254643	0.167678	0.47506	0.348422	0.372884
596	Probable NADH dehydrogenase ndh	A1KJR6	0.274728	0.17066	-0.596841	0.427685	-0.892384	0.128846	-0.676577	0.0680041	-0.571541	0.221828	0.116094	0.374605	0.464315	0.17066
597	Fatty-acid-CoA ligase fadD26	A1KMS5	0.811269	0.0723422	-0.702476	0.00270419	-0.711297	0.00108543	-0.547033	0.0161794	-1.42807	0.00247321	0.66137	0.253077	0.0669959	0.0723422
598	Probable succinate dehydrogenase (Flavoprotein subunit) sdhA	A1KP05	-0.203981	0.133687	-0.272886	0.581658	-0.218473	0.0830214	-0.153046	0.359409	-0.0141285	0.810982	0.656763	0.244659	0.341542	0.133687
599	Possible secreted protein	A1KFL4	-0.113189	0.583395	-0.379859	0.191573	-0.288198	0.103206	-0.41031	0.0994625	0.114583	0.7553	0.440053	0.0982308	0.363195	0.583395
600	Putative uncharacterized protein BCG_3592c	A1KPL3	-0.853808	0.350139	-1.36162	0.194497	-1.1605	0.801091	-1.51821	0.0316122	-0.71938	0.0766173	-0.668819	0.282184	0.198518	0.350139
601	Probable conserved lipoprotein lpqN	A1KG60	0.0683763	0.409309	-0.311365	0.316454	0.075442	0.00912889	-0.106839	0.98469	-0.0372263	0.905337	0.160882	0.0455765	0.56164	0.409309
602	Putative uncharacterized protein BCG_1013A	A1KH94	-2.113	0.0295479	-1.41723	0.0752232	-2.10505	0.169519	-2.20527	0.101358	-1.03435	0.092655	-0.767718	0.384803	-0.0875196	0.0295479
603	Probable conserved transmembrane protein	A1KLN3	-0.0740468	0.491565	-0.799472	0.433362	-0.496649	0.0319654	-0.83077	0.38058	0.00230078	0.797481	0.210342	0.743259	0.524626	0.491565
604	Probable signal peptidase I lepB	A1KMP7	-0.723895	0.496224	-0.844646	0.067509	-0.766415	0.0904434	0.0376104	0.93429	-0.637158	0.0453611	0.0786196	0.61214	-0.0274258	0.496224
605	Putative uncharacterized protein BCG_3124c	A1KN97	-0.212888	0.996503	-0.123983	0.575014	0.0690785	0.227941	0.168033	0.356688	0.00107608	0.853703	0.0596758	0.606569	0.476042	0.996503
606	Possible acyl-CoA dehydrogenase fadE36	A1KQ92	0.198624	0.41567	0.722981	0.963114	-1.387	0.205869	-0.831837	0.0693417	-1.00132	0.557227	0.232641	0.631451	-0.123998	0.41567
607	Threonine--tRNA ligase	SYT	0.0218682	0.988942	-0.129211	0.679006	-0.744547	0.0528682	-0.314181	0.219369	-1.1119	0.28296	0.226103	0.0194984	0.0264295	0.988942
608	Possible nitrogen fixation related protein	A1KIQ4	-0.815097	0.454939	-2.21227	0.466535	-2.17381	0.0444908	-1.09108	0.886714	-0.875498	0.0675255	-1.0936	0.537487	0.186288	0.454939
609	Phosphomethylpyrimidine synthase	THIC	0.822716	0.155084	-0.125627	0.0597913	0.721863	0.114676	0.369139	0.0491797	0.293533	0.025868	0.863665	0.00850818	0.969008	0.155084
610	Putative uncharacterized protein BCG_2069	A1KK96	0.222109	0.0875242	-0.713312	0.00380145	-0.776713	0.0303137	-1.37332	0.0126967	-0.526906	0.039892	-0.0678753	0.779422	0.0918436	0.0875242
611	Putative uncharacterized protein BCG_2080c	A1KKA7	0.424867	0.0614413	0.139268	0.478023	0.498168	0.426402	-0.117083	0.641361	-0.216705	0.756392	0.358985	0.223594	0.581334	0.0614413
612	Holliday junction ATP-dependent DNA helicase RuvA	RUVA	-1.38053	0.132277	0.0322024	0.450109	-0.561126	0.462035	0.251564	0.453579	-0.455529	0.242525	0.0597738	0.282405	0.104272	0.132277
613	Putative uncharacterized protein BCG_2336c	A1KL12	1.29987	0.423651	0.979325	0.383256	0.716933	0.0220625	-1.87278	0.456722	-1.2879	0.467355	0.572844	0.37306	0.644983	0.423651
614	Putative pterin-4-alpha-carbinolamine dehydratase	PHS	0.192486	0.208965	-0.313759	0.760199	-0.318299	0.18955	-0.248141	0.438893	-0.0925751	0.91484	-0.590157	0.135388	0.233207	0.208965
615	Probable conserved lipoprotein lpqI	A1KF58	0.294253	0.400637	-0.319409	0.322268	0.168723	0.00190086	-0.507202	0.349673	-0.840688	0.380694	0.283533	0.585525	0.0377512	0.400637
616	Possible oxidoreductase	A1KPQ6	0.130273	0.819553	-0.274376	0.591766	-0.43602	0.30141	-0.282725	0.699614	0.190654	0.32285	0.318448	0.327392	0.809566	0.819553
617	Probable MRP-related protein mrp	A1KI17	0.107095	0.539965	0.426088	0.319836	-1.01698	0.0833928	0.754023	0.359769	0.608751	0.360072	-0.343044	0.397355	0.406418	0.539965
618	Malonyl CoA-acyl carrier protein transacylase fabD	A1KKT6	1.97	0.0891709	-2.34633	0.000269195	-1.09333	0.0490731	-2.16733	0.00055922	-1.891	0.000906992	-1.33333	0.0210371	0.2	0.0891709
619	Putative uncharacterized protein BCG_2765	A1KM90	-0.0288011	0.597611	-0.684534	0.135053	-0.586111	0.748015	-0.130132	0.226893	-0.592549	0.264799	-0.218547	0.815189	0.48104	0.597611
620	Transcriptional repressor NrdR	NRDR	-1.80365	0.126148	0.572094	0.388954	0.852624	0.0149624	-0.945043	0.8478	-0.297338	0.816232	1.29202	0.546921	0.324381	0.126148
621	Putative uncharacterized protein BCG_3165c	A1KND8	0.0426635	0.872963	-0.833773	0.560699	1.44337	0.0563357	0.666505	0.309908	0.67406	0.477819	0.316333	0.810289	0.220166	0.872963
622	Putative uncharacterized protein BCG_0590c	A1KG23	-0.427305	0.734561	-0.562638	0.00406325	-0.714134	0.149288	-0.359341	0.135179	0.164567	0.786165	-0.481812	0.0351145	0.190206	0.734561
623	Probable citrate synthase II citA	A1KH21	-0.469421	0.516836	-1.46552	0.202199	-0.805676	0.0424831	-0.652449	0.243312	-1.49155	0.0710582	-0.922925	0.476454	-0.102361	0.516836
624	Probable DNA/pantothenate metabolism flavoprotein homolog dfp	A1KII0	0.714997	0.68269	-0.108152	0.115175	0.867726	0.0887781	0.656465	0.543403	0.30803	0.367057	-0.10316	0.32135	0.441145	0.68269
625	Proteasome subunit alpha	PSA	-0.0345735	0.660305	0.869666	0.393324	-0.0785748	0.372751	0.0618756	0.453306	0.0511499	0.690882	0.471593	0.422654	0.381119	0.660305
626	Probable polyprenyl-diphosphate synthase grcC1	A1KG39	-0.587872	0.195221	-0.0246642	0.223295	0.0291192	0.0418274	-0.836031	0.1439	0.147866	0.940837	0.273591	0.521939	-0.0528012	0.195221
627	Possible magnesium chelatase	A1KH92	-0.568883	0.359684	-0.488002	0.393699	-0.254582	0.971718	-0.473507	0.184722	0.0205463	0.948189	0.29829	0.00708629	0.415133	0.359684
628	dTDP-glucose 4,6-dehydratase	A1KPF0	-0.308691	0.288097	-0.0724199	0.838632	-0.415804	0.208096	-0.476985	0.095469	-0.431536	0.450383	-0.904736	0.218487	-0.346751	0.288097
629	Riboflavin biosynthesis protein RibBA	RIBBA	-0.899268	0.0706499	-0.68154	0.941332	-0.517216	0.37875	-0.516047	0.144453	-0.425316	0.780223	-0.682507	0.944759	-0.799882	0.0706499
630	Putative polyketide synthase pks16	A1KHF1	0.975647	0.914891	-0.358513	0.215877	-1.3608	0.0152365	-2.0728	0.314273	-1.69138	0.380958	0.348731	0.485629	0.347643	0.914891
631	Glucose-6-phosphate isomerase	G6PI	0.869623	0.437808	1.349	0.183847	1.59266	0.0155482	1.583	0.179134	0.952074	0.294847	-2.04605	0.228123	0.264224	0.437808
632	Imidazoleglycerol-phosphate dehydratase	HIS7	0.0624195	0.0698545	0.717064	0.00175332	0.72738	0.000168447	0.679918	0.0181691	0.823642	0.0412102	0.3983	0.155981	0.0692886	0.0698545
633	Possible fatty acyl-CoA reductase	A1KIX3	-0.850481	0.128525	-1.22337	0.0396111	-1.16816	0.10815	-1.93599	0.00640422	-1.67002	0.0360248	-0.0391573	0.999335	0.456626	0.128525
634	3-oxoacyl-[acyl-carrier protein] synthase 1 kasA	A1KKT8	0.793259	0.655267	-0.859984	0.202789	-1.66502	0.0128786	-1.35862	0.152268	-1.17426	0.0387661	0.794623	0.196547	0.05484	0.655267
635	Phenolpthiocerol synthesis type-I polyketide synthase ppsC	A1KMS8	-0.223768	0.939255	-0.491696	0.262491	-2.12092	0.879266	-0.835112	0.146215	-0.758851	0.28635	1.22574	0.363192	0.580787	0.939255
636	Probable FeIII-dicitrate-binding periplasmic lipoprotein fecB	A1KN41	-0.875679	0.0084164	0.351919	0.0725089	0.843014	0.20108	0.417475	0.0315362	0.78567	0.0255299	1.12853	0.213998	0.0421697	0.0084164
637	UvrABC system protein A	A1KJ54	-0.248794	0.301754	-0.285742	0.0765804	0.173664	0.497435	0.0294639	0.552758	-0.456083	0.472422	0.619311	0.37965	0.0643273	0.301754
638	Probable phosphoribosylaminoimidazole carboxylase atpase subunit purK	A1KNS8	0.255268	0.866383	-0.920664	0.349478	0.000436634	0.289609	-0.616382	0.566357	-0.388325	0.325105	0.637538	0.410853	-0.00734953	0.866383
639	ATP-dependent zinc metalloprotease FtsH	A1KPU5	0.21707	0.913373	0.0662291	0.519991	-0.0798371	0.645323	-0.209848	0.604032	0.241756	0.444216	0.532212	0.424891	0.464673	0.913373
640	Possible L-lactate dehydrogenase (Cytochrome) lldD1	A1KGH4	0.795412	0.454604	1.20327	0.277071	0.615048	0.142465	1.3118	0.381428	1.37773	0.258862	0.557981	0.337689	0.235147	0.454604
641	Probable oligopeptide-transport ATP-binding protein ABC transporter oppD	A1KI68	-2.827	0.957056	-0.737071	0.610834	-1.89011	0.419085	-0.687277	0.717328	-0.633698	0.349181	1.21493	0.779082	-0.0647512	0.957056
642	Possible oxidoreductase	A1KJR7	0.116611	0.993708	-0.342964	0.712132	-0.237869	0.951336	-0.0164362	0.613738	0.0455331	0.90852	0.218551	0.424546	-0.217129	0.993708
643	Valine--tRNA ligase	A1KLE4	-0.453363	0.0470511	-0.140181	0.756992	-0.131638	0.146848	-0.460185	0.105009	-0.0999084	0.648439	-0.120913	0.767104	0.236477	0.0470511
644	Putative uncharacterized protein BCG_2976c	A1KMU9	0.0909601	0.482321	0.567777	0.107631	0.582019	0.917794	0.771671	0.662962	0.687645	0.339724	0.772827	0.728847	0.172463	0.482321
645	Putative uncharacterized protein BCG_3778c	A1KQ50	0.367398	0.198177	-0.0063067	0.916545	-0.0151204	0.22121	-0.164872	0.594727	0.201124	0.477772	0.211713	0.483827	0.196722	0.198177
646	Integral membrane indolylacetylinositol arabinosyltransferase embA	A1KQC8	-0.593051	0.695368	-0.698272	0.132054	0.612992	0.759011	-0.164924	0.587968	0.615938	0.625489	-0.532629	0.00356857	0.216667	0.695368
647	Ribosome-binding factor A	RBFA	0.215049	0.393844	-0.359852	0.0678244	-0.658046	0.631478	-0.868543	0.0175125	-0.43231	0.0290807	-0.040998	0.930587	0.141699	0.393844
648	Putative short-chain type dehydrogenase/reductase	A1KH59	-0.644554	0.708331	0.586091	0.452536	-0.293311	0.209931	-0.217266	0.639253	-0.0225394	0.353933	-0.147298	0.419859	0.0949846	0.708331
649	Putative uncharacterized protein BCG_2418	A1KL94	-1.79512	0.812839	-0.813333	0.916934	2.12413	0.000423664	0.557632	0.443294	0.701913	0.819576	1.69488	0.34233	-0.0554799	0.812839
650	Galactofuranosyl transferase	A1KQE2	-0.917119	0.705146	1.68854	0.239781	0.534806	0.377089	0.552246	0.101408	0.136581	0.462688	0.889701	0.421263	0.544207	0.705146
651	Probable tetronasin-transport atp-binding protein ABC transporter	A1KI06	-0.81301	0.0999402	-0.817151	0.0653083	-1.08265	0.741277	-1.15612	0.0378707	-0.445004	0.54719	-0.0639505	0.979492	-0.179505	0.0999402
652	Probable adenylosuccinate lyase purB	A1KGR0	-0.165122	0.46078	0.338581	0.578297	0.122695	0.754656	0.0396226	0.905875	0.61999	0.259178	-0.19385	0.64716	0.143672	0.46078
653	Probable bifunctional penicillin-binding protein 1A/1B PONA1	A1KEL8	-0.564239	0.376324	0.407385	0.080266	0.730907	8.36071e-06	-0.0917307	0.899915	0.816243	0.151611	0.448636	0.155703	0.3506	0.376324
654	Probable phoH-like protein phoH2	A1KHN5	-0.826625	0.218581	0.311216	0.588025	-0.73156	0.0161775	0.989807	0.228231	0.686846	0.099947	-0.245377	0.393457	-0.417369	0.218581
655	Probable enoyl-CoA hydratase echA18	A1KP66	-1.1933	0.182339	-1.30939	0.0330034	-2.07609	0.633337	0.45501	0.655016	-2.53	0.0308626	0.879139	0.0440682	0.115775	0.182339
656	Putative NADH-dependent glutamate synthase (Small subunit) gltD	A1KQJ3	-0.734537	0.230897	-0.3341	0.370875	-1.65235	0.13146	-1.08689	0.334053	-0.163589	0.362861	-0.305234	0.161987	-2.01644	0.230897
657	Probable conserved transmembrane protein	A1KFB3	-0.338985	0.390269	-0.17475	0.723993	-0.527421	0.0215088	0.110164	0.880717	-0.116637	0.445876	-0.138539	0.139635	0.141457	0.390269
658	Putative uncharacterized protein BCG_0353	A1KFD6	0.0619152	0.559073	0.955038	0.354579	0.675343	0.632373	-0.225752	0.374839	0.325957	0.444511	0.383121	0.576556	0.378649	0.559073
659	Putative uncharacterized protein BCG_1324	A1KI52	-0.162824	0.210384	0.785622	0.158276	0.239553	0.912941	0.329297	0.833899	1.20755	0.20679	0.76295	0.230719	0.321224	0.210384
660	Enoyl-[acyl-carrier-protein] reductase [NADH]	A1KIS4	-0.206412	0.815394	-0.319701	0.779415	0.207958	0.13947	-0.50381	0.325682	-0.188283	0.534925	0.0534302	0.607965	0.0684563	0.815394
661	3-phosphoshikimate 1-carboxyvinyltransferase	A1KNN0	-0.217676	0.00460554	0.851486	0.0736618	0.181471	0.0513972	0.205802	0.00011222	0.243108	4.67498e-05	-0.837467	9.4201e-05	-0.189754	0.00460554
662	UPF0256 protein BCG_2432c	Y2432	0.641281	0.392662	0.352465	0.361503	0.42319	0.0230603	0.439607	0.774972	0.454483	0.278891	-2.41181	0.240894	0.295066	0.392662
663	Probable phosphoserine phosphatase serB2	A1KN39	-0.417462	0.915067	-0.562297	0.40658	-0.827971	0.158852	-1.1207	0.147053	-0.557723	0.45034	-0.451024	0.728785	-0.309865	0.915067
664	Probable fatty-acid--CoA ligase fadD21	A1KHX5	-0.492295	0.343566	-1.66671	0.0548633	-1.88685	0.21603	-1.97548	0.0145599	-2.05571	0.0216252	-0.71194	0.0916611	-0.607663	0.343566
665	Pyrroline-5-carboxylate reductase	A1KFX5	-0.201217	0.140655	0.208908	0.518778	-0.160566	0.292327	-0.0493539	0.935047	-0.0638723	0.774254	0.427239	0.0695421	0.923439	0.140655
666	Putative uncharacterized protein BCG_1030c	A1KHB1	0.765017	0.236065	0.617353	0.772453	-0.138908	0.743074	-1.53047	0.203903	0.987191	0.434036	0.765982	0.65442	-0.00593353	0.236065
667	Hypothetical HIT-like protein	A1KI49	-1.02548	0.234881	-0.408401	0.330958	-0.95539	0.0112311	-1.03485	0.18379	-0.708163	0.632876	-0.496561	0.274588	-0.036633	0.234881
668	Putative uncharacterized protein BCG_1542	A1KIS0	-1.52043	0.283889	-0.427359	0.876034	-0.830947	0.315443	-0.620335	0.133624	-1.54773	0.342867	1.22652	0.6439	0.409097	0.283889
669	Possible transcriptional regulatory protein	A1KKV2	-1.6615	0.00163941	-0.474094	0.329582	-2.99732	0.0222609	-0.882851	0.245415	-1.29326	0.536979	-0.0647924	0.718669	0.151289	0.00163941
670	50S ribosomal protein L21	A1KLD8	-0.357362	0.379737	-0.191686	0.934231	0.0801882	0.119709	-0.339216	0.186811	-0.0544838	0.995123	0.278626	0.255617	0.583821	0.379737
671	Aspartate--tRNA ligase	A1KLS0	-2.50033	0.0528997	-2.52867	0.990438	-2.24752	0.0694398	-2.23667	0.0525726	-1.47333	0.214658	-3.72951	0.0257937	0.636684	0.0528997
672	PRobable arylsulfatase atsB	A1KNV1	0.119285	0.00575081	0.255446	0.0532015	0.525386	0.193027	0.557055	0.18151	0.534571	0.0186399	0.285359	0.570613	0.652958	0.00575081
673	Arginine deiminase	ARCA	0.37127	0.10324	1.43131	0.423123	-0.732471	0.199239	-1.73998	0.979538	-0.512945	0.848096	1.04304	0.50465	0.179401	0.10324
674	Putative O-methyltransferase BCG_1280c	Y1280	0.392221	0.758217	0.0139011	0.275449	0.021132	0.10077	0.0507011	0.110495	-0.334807	0.342959	0.118463	0.635014	0.370817	0.758217
675	Thioredoxin	A1KIR0	1.26729	0.408772	-1.84025	0.0789199	-1.84162	0.071117	-1.93429	0.0477163	-0.705065	0.107287	0.875978	0.563213	0.0270201	0.408772
676	Probable lipase/esterase lipN	A1KMW4	-1.75391	0.0875977	0.00574118	0.884495	-1.07853	0.129015	-0.543229	0.209429	-0.555475	0.232988	-1.44017	0.0605853	-2.14818	0.0875977
677	Putative uncharacterized protein BCG_3153c	A1KNC6	1.32154	0.182985	1.10617	0.398654	1.2849	0.000737142	0.901739	0.41083	0.984174	0.413222	0.61959	0.319498	0.105999	0.182985
678	Putative ferredoxin-dependent glutamate synthase [NADPH] (Large subunit) gltB	A1KQJ4	-0.228832	0.631728	-0.721022	0.232224	-1.02683	0.376347	-0.811557	0.116388	-0.00803438	0.651431	0.120153	0.91403	-0.000207024	0.631728
679	Transmembrane serine/threonine-protein kinase A pknA	A1KEI3	0.00725945	0.914938	0.146659	0.641353	-0.488943	0.446946	-0.160185	0.113983	0.146032	0.70503	0.252283	0.490776	0.54836	0.914938
680	Probable integral membrane cytochrome D ubiquinol oxidase (Subunit I) cydA	A1KJ39	1.21439	0.433942	0.40407	0.293687	1.3155	0.0710462	0.674136	0.151792	0.432384	0.300978	0.383531	0.484171	0.418947	0.433942
681	Putative uncharacterized protein BCG_3709	A1KPY0	-0.662161	0.556894	-1.11293	0.344816	0.262955	0.979741	-0.341395	0.0321905	-0.0810516	0.946571	0.169071	0.363418	0.664454	0.556894
682	Probable ferredoxin-dependant nitrite reductase nirA	A1KL81	-0.0156311	0.759008	-0.499271	0.040456	-0.298628	0.00322088	-0.326653	0.195472	-0.0928165	0.977153	-0.395813	0.581228	0.343912	0.759008
683	Putative uncharacterized protein BCG_0394c	A1KFH7	0.895933	0.256742	0.799511	0.311497	0.866062	0.00969899	0.857714	0.101514	0.874389	0.322873	0.0809571	0.506395	0.783426	0.256742
684	Phosphoribosylformylglycinamidine cyclo-ligase	A1KGU2	0.637999	0.235379	0.863712	0.494519	-0.213166	0.175219	-0.562813	0.0937152	-0.0685121	0.616808	-0.917944	0.879681	0.300265	0.235379
685	UDP-N-acetylmuramoyl-L-alanyl-D-glutamate--2,6-diaminopimelate ligase	A1KKK1	-0.910549	0.328845	-1.10421	0.133487	-2.01272	0.271861	-2.4574	0.0228369	-1.40245	0.0175978	-0.611211	0.0635834	0.147603	0.328845
686	Putative uncharacterized protein BCG_2228	A1KKQ4	-0.0407067	0.835866	-0.878743	0.230133	0.990497	0.620135	0.577059	0.983134	1.76253	0.381918	0.636899	0.429471	0.154652	0.835866
687	Probable pyruvate dehydrogenase E1 component (Beta subunit) pdhB	A1KLJ1	0.500951	0.252575	0.485327	0.136912	0.666918	0.112706	0.580498	0.196507	-0.755953	0.828384	0.731363	0.151775	0.24092	0.252575
688	Conserved transmembrane transport protein mmpL7	A1KMT7	-0.546438	0.439461	0.525744	0.415953	-0.492087	0.073091	-0.503783	0.441323	0.0653697	0.922019	1.48122	0.35643	0.135852	0.439461
689	Possible glutaredoxin protein	A1KNJ6	-0.389692	0.195145	-0.63299	0.0934977	-0.995906	0.0109794	-2.12126	0.0408366	-1.46586	0.0663949	-1.10704	0.886586	0.152075	0.195145
690	DNA polymerase III (Subunit gamma/tau) dnaZ/X	A1KQ53	0.55	0.146392	-0.188304	0.862699	0.572899	0.228854	-0.276667	0.18992	0.100615	0.402005	-0.246215	0.106559	0.120493	0.146392
691	Probable conserved transmembrane protein	A1KEG5	-0.143947	0.20073	-1.76205	0.371185	-0.600219	0.923916	-0.534677	0.400984	-1.38017	0.455136	-0.212711	0.417561	0.466563	0.20073
692	UPF0336 protein BCG_0686	A1KGB7	-0.201305	0.569	-0.423379	0.346084	-0.298702	0.113462	-0.103698	0.42482	-0.059349	0.925472	0.0255671	0.659822	0.491721	0.569
693	UDP-N-acetylglucosamine--N-acetylmuramyl-(pentapeptide) pyrophosphoryl-undecaprenol N-acetylglucosamine transferase	MURG	0.119876	0.00277378	-0.946235	0.00317131	-0.820498	0.563018	-0.613655	0.325201	-0.504417	0.0071304	-0.343003	0.0737686	0.0512086	0.00277378
694	Putative uncharacterized protein BCG_3298	A1KNS1	-0.300342	0.648195	0.103408	0.536939	0.328493	0.861833	0.0429367	0.558695	0.207235	0.265375	0.442844	0.39052	0.538246	0.648195
695	Possible anti-sigma factor	A1KNM2	0.186448	0.2728	0.125223	0.289067	-0.401468	0.0267852	0.144688	0.49882	0.0240672	0.825677	0.745358	0.0184196	0.7739	0.2728
696	50S ribosomal protein L31	RL31	0.12517	0.549535	0.544105	0.16514	0.572741	0.0292572	0.609577	0.175096	0.69801	0.185085	0.768157	0.179472	0.800679	0.549535
697	Probable acyl-CoA dehydrogenase fadE15	A1KIQ6	0.0892049	0.490328	-0.137441	0.328399	0.576049	0.0392426	0.671789	0.343192	0.427575	0.0661389	0.257268	0.349376	0.0903188	0.490328
698	Probable peptidyl-prolyl cis-trans isomerase B ppiB	A1KLT0	-1.49617	0.0338038	-0.421161	0.0413854	-0.193694	0.0174661	-0.561904	0.136441	0.108124	0.27807	-1.9455	0.0234498	0.33	0.0338038
699	Phosphoadenosine phosphosulfate reductase	CYSH	1.09204	0.245174	0.299571	0.204756	-1.19509	0.3767	-0.806009	0.160696	-0.798572	0.0784256	0.721558	0.345899	0.108353	0.245174
700	Putative S-adenosyl-L-methionine-dependent methyltransferase BCG_0781c	Y781	-0.23965	0.915553	-0.344299	0.226029	-0.240806	0.0338523	-0.677791	0.536811	-0.323038	0.810326	-0.814362	0.833881	-1.31302	0.915553
701	Probable inorganic polyphosphate/ATP-NAD kinase	A1KJB1	-0.187426	0.553702	0.470449	0.698176	-1.14514	0.306604	0.0227235	0.469469	0.154347	0.738904	-0.596262	0.950637	0.258127	0.553702
702	UDP-glucose 4-epimerase galE1	A1KPW3	0.185806	0.301642	-1.29877	0.271853	-2.30896	0.00215697	-2.39078	0.0180183	-2.65288	0.0173454	-1.37354	0.313125	-0.652391	0.301642
703	Cyclopropane-fatty-acyl-phospholipid synthase 2 cmaA2	A1KFX9	0.804147	0.545836	-0.619493	0.375723	-2.63821	0.0337573	0.114604	0.536835	0.249792	0.523499	-1.45044	0.360826	0.350054	0.545836
704	Homoserine kinase	A1KI84	0.190657	0.389766	-0.444484	0.238403	-0.965962	0.0270305	-0.661331	0.420064	-0.49338	0.0620225	0.417569	0.557937	0.0696605	0.389766
705	Putative uncharacterized protein BCG_2335c	A1KL11	-0.262487	0.620718	-1.27908	0.227167	0.129662	0.990981	-0.0666908	0.930676	0.206608	0.564871	-0.0396634	0.810266	0.349294	0.620718
706	Possible N-acyl-L-amino acid amidohydrolase amiA1	A1KNZ1	1.49538	0.35504	1.37396	0.392224	1.01919	0.637687	1.63597	0.301098	1.604	0.3041	0.598456	0.0775998	0.109341	0.35504
707	ATP-dependent Clp protease ATP-binding subunit ClpX	CLPX	-0.0503661	0.907631	0.0852326	0.612919	-0.204701	0.289363	-0.204937	0.940458	-0.0618478	0.793342	0.0542517	0.717435	-0.0825551	0.907631
708	3-isopropylmalate dehydratase small subunit	LEUD	-0.484019	0.770827	-0.159699	0.708856	0.0317062	0.72035	-0.30598	0.33409	0.756895	0.449098	0.425595	0.397447	1.3585	0.770827
709	Putative S-adenosyl-L-methionine-dependent methyltransferase BCG_0883	Y883	0.4738	0.1855	-0.674346	0.0149873	-0.698876	0.0324384	-0.728036	0.8477	-0.881298	0.768066	0.602958	0.365251	0.174233	0.1855
710	Putative uncharacterized protein BCG_2752c	A1KM77	-0.159813	0.45336	-0.133397	0.952544	0.00482561	0.38832	-0.0605935	0.949531	0.130094	0.515568	0.0989507	0.642041	0.488045	0.45336
711	Two component sensory transduction protein regX3 (Probably luxR-family)	A1KFW5	0.14057	0.323746	-0.376177	0.215428	-1.20658	0.281567	-0.542847	0.0619071	-0.289372	0.172361	0.71411	0.167432	0.487115	0.323746
712	Phenylalanine--tRNA ligase beta subunit	A1KJ67	-1.17183	0.244757	0.213915	0.571499	-1.34167	0.283486	-1.26045	0.137037	0.447923	0.410008	0.401773	0.363494	-0.63643	0.244757
713	Possible mycobactin utilization protein viuB	A1KMN9	0.376513	0.336804	-0.312049	0.231026	-0.24642	0.215555	-0.424795	0.283457	-0.547104	0.28019	0.411984	0.37922	0.130576	0.336804
714	N-acetyl-gamma-glutamyl-phosphate reductase	ARGC	0.00630377	0.876055	-0.173445	0.282103	-0.0138052	0.00824993	-0.00955713	0.854797	0.290587	0.0518961	0.261613	0.275577	0.119678	0.876055
715	Possible nitrate/nitrite response transcriptional regulatory protein narL	A1KGX6	0.00432808	0.932965	-0.181731	0.689413	0.0257388	0.699992	-0.00446967	0.858976	-0.508341	0.512051	0.409631	0.285725	0.477426	0.932965
716	Putative uncharacterized protein BCG_1191	A1KHS1	-0.0528453	0.762434	0.451145	0.222264	0.00901305	0.119781	-0.368907	0.270308	0.0684099	0.330909	0.418922	0.107639	0.588888	0.762434
717	Probable polyketide synthase pks5	A1KIV7	1.11138	0.667819	-0.989989	0.836728	1.41037	0.43641	1.26873	0.232619	1.01961	0.0343442	0.45436	0.886951	1.53264	0.667819
718	Chaperone protein DnaJ	A1KL63	0.146019	0.42314	-0.122103	0.885555	0.0710165	0.154861	-0.026196	0.911821	0.0302396	0.748289	0.23816	0.0813753	0.488737	0.42314
719	Putative membrane-associated serine protease	A1KQ00	0.637238	0.0734044	0.0361223	0.573446	0.944694	0.371037	0.598692	0.0863909	0.38397	0.196541	-0.232783	0.808934	0.199161	0.0734044
720	Probable endonuclease 4	END4	0.679727	0.43307	-0.688486	0.413978	0.0806565	0.219233	-0.704618	0.201084	-0.114407	0.541513	0.455081	0.862916	-0.270211	0.43307
721	Probable peptide synthetase nrp	A1KES2	0.706444	0.371069	1.46583	0.224659	0.70683	0.000148831	-0.508537	0.326547	-0.723824	0.504818	0.938132	0.467949	0.220667	0.371069
722	Putative uncharacterized protein BCG_0878c	A1KGV8	-0.661046	0.102256	-0.384825	0.396379	0.419345	0.308972	-0.489151	0.358094	-0.758336	0.338341	0.425807	0.41291	0.201909	0.102256
723	Putative oxidoreductase	A1KQC4	-1.27668	0.351978	-0.192024	0.410684	-2.51629	0.00139436	-1.06075	0.328327	-1.88016	0.324005	1.13592	0.000472487	-0.0783341	0.351978
724	Putative uncharacterized protein BCG_2047c	A1KK74	-0.503211	0.00369363	0.895953	0.255943	0.36718	0.279682	0.678588	0.000365669	0.604987	0.025592	-0.142331	0.00297456	-0.282896	0.00369363
725	Deoxyuridine 5'-triphosphate nucleotidohydrolase	DUT	-0.173904	0.39998	0.382754	0.457346	-0.708896	0.95217	0.0062805	0.312926	-0.202634	0.216365	0.00449308	0.410297	0.488559	0.39998
726	Putative uncharacterized protein BCG_1307c	A1KI35	-0.358557	0.523791	0.196757	0.52358	0.415097	0.0986117	-0.0724246	0.900515	0.233723	0.695695	0.352927	0.509294	0.723398	0.523791
727	Probable conserved membrane protein	A1KJJ4	-0.705237	0.429124	1.79495	0.289851	0.434539	0.438148	-1.85769	0.190466	-2.70976	0.0569926	-0.648133	0.501677	0.37	0.429124
728	Putative uncharacterized protein cysQ	A1KKH4	1.23337	0.0414109	-1.25096	0.143648	-0.146949	0.904911	0.651252	0.451517	0.718579	0.747751	1.04575	0.384158	0.564553	0.0414109
729	Probable hydratase	A1KPM1	0.658441	0.467621	1.2502	0.370326	1.15023	0.208255	1.40506	0.434529	0.726766	0.486065	1.27558	0.240676	0.221028	0.467621
730	Putative uncharacterized protein BCG_3685c	A1KPV6	1.79005	0.366101	-0.402014	0.118344	-0.892868	0.285574	-0.504547	0.0683758	0.42926	0.425801	1.05942	0.370487	0.310346	0.366101
731	Prolipoprotein diacylglyceryl transferase	LGT	1.21925	0.000414827	-0.586106	0.0280242	0.482821	0.282039	-0.505857	0.444421	-0.237646	0.0220978	0.584412	0.274791	0.0701061	0.000414827
732	Serine--tRNA ligase	SYS	0.087428	0.427102	-0.0883347	0.959818	0.0450637	0.120078	-0.306174	0.586104	-0.805888	0.781816	0.468974	0.0891601	-0.226098	0.427102
733	Bifunctional protein FolD	FOLD	-0.65462	0.218794	-0.311383	0.37094	0.124569	0.901174	-1.49202	0.588792	0.63968	0.889716	-0.386407	0.816364	-0.211527	0.218794
734	Probable phosphoglucomutase pgmA	A1KN66	-0.392311	0.134267	-0.493488	0.00530885	-0.24259	0.252198	-0.487872	0.0044719	0.0899148	0.000755384	-0.0994401	0.0583392	-0.397605	0.134267
735	Alanine racemase	A1KPB4	1.31588	0.870754	0.466646	0.565193	-0.664955	0.0339956	-0.855477	0.278111	0.573709	0.50579	-0.468908	0.187565	0.454819	0.870754
736	Acetyl-coenzyme A synthetase	A1KPZ6	-0.958697	0.0294707	0.279226	0.487048	-0.136389	0.173689	-0.555277	0.418257	-0.447821	0.176711	-0.273924	0.264402	0.39616	0.0294707
737	Putative uncharacterized protein BCG_2021c	A1KK48	-0.0205041	0.730275	0.95102	0.0904943	0.851051	0.177735	1.08213	0.053253	0.611249	0.176877	0.46515	0.363253	0.416042	0.730275
738	Possible dehydrogenase/reductase	A1KFF3	-0.112692	0.994165	0.544777	0.743901	0.29352	0.639344	-0.749445	0.223685	-0.689746	0.379349	0.722596	0.753427	0.247557	0.994165
739	1,4-alpha-glucan branching enzyme GlgB	GLGB	-0.658369	0.224874	-0.426618	0.302574	-0.230964	0.0278702	-0.551468	0.104756	0.216995	0.703129	-0.600151	0.940046	-0.826102	0.224874
740	Possible oxidoreductase	A1KER8	0.0211109	0.864922	1.29027	0.00588957	0.420418	0.708874	1.13068	0.206093	1.56048	0.00675226	0.159513	0.437328	0.636432	0.864922
741	Probable preprotein translocase secE1	A1KGB8	-0.491751	0.00624213	-0.399178	0.0523359	-1.33282	0.154784	-0.929506	0.00649787	-0.956799	0.000703029	0.837357	0.00397031	0.198206	0.00624213
742	Probable 6-phosphogluconolactonase devB	A1KIN4	0.244616	0.252516	-1.15244	0.179464	0.645548	0.678969	-0.972477	0.671499	-1.64817	0.418607	-0.603135	0.53484	0.518413	0.252516
743	Putative uncharacterized protein BCG_1551	A1KIS9	0.786458	0.726359	-0.777688	0.077269	-0.30598	0.327359	-0.0227113	0.926311	0.476211	0.1927	0.425565	0.0955105	1.19796	0.726359
744	TRK system potassium uptake protein ceoB	A1KM29	-0.58171	0.0065264	0.393282	0.266792	0.246866	0.602926	-0.588855	0.641211	0.580234	0.0148837	0.859808	0.386443	0.135207	0.0065264
745	Probable short-chain type dehydrogenase/reductase	A1KPH0	-2.32802	0.65121	0.219341	0.253049	-0.704642	0.53988	-1.36707	0.128144	-1.25731	0.189497	-0.316881	0.597037	0.0332419	0.65121
746	Possible conserved membrane protein	A1KQ23	0.375204	0.0480775	-0.263818	0.719548	0.187679	0.0712167	0.181231	0.156538	0.712878	0.0683858	0.451796	0.18389	0.477553	0.0480775
747	Nicotinate-nucleotide--dimethylbenzimidazole phosphoribosyltransferase	COBT	-0.198799	0.822273	-0.03636	0.664326	-0.351055	0.0522494	0.615641	0.147357	0.76273	0.471573	-1.63825	0.480798	-0.00292082	0.822273
748	UPF0353 protein BCG_1543	Y1543	-0.801344	0.00295271	-0.531856	0.0128059	-0.900394	0.0246359	-0.539581	0.078816	-0.304072	0.232874	0.684072	0.00431439	0.186667	0.00295271
749	Probable sulfate-binding lipoprotein subI	A1KL91	1.23144	0.0391447	-1.0033	0.945583	0.840249	0.0133317	-2.39081	5.07915e-05	-2.31525	0.00014822	0.142025	0.133318	-0.0715294	0.0391447
750	Possible conserved membrane protein [first part]	A1KQM3	-0.80119	0.199905	-1.11324	0.196657	-1.02015	0.53818	-0.814958	0.00240436	-1.08733	0.00186934	0.600481	0.244682	0.0237877	0.199905
751	Possible conserved membrane protein	A1KLL6	-1.00029	0.000576418	0.334917	0.0212779	-0.37909	0.0882852	-0.342834	0.502115	-0.180191	0.0203186	0.668145	0.00664688	0.251087	0.000576418
752	Phosphoribosylamine--glycine ligase	A1KGQ5	-0.372145	0.177185	-0.563141	0.10013	-0.663162	0.776756	-0.488586	0.394899	-0.817178	0.0447577	-0.0276139	0.38136	0.0633333	0.177185
753	Aspartate carbamoyltransferase	PYRB	-0.245553	0.456265	-0.0882041	0.810314	-1.68913	0.431647	-0.642964	0.135268	-1.11233	0.198337	-1.07473	0.43722	-0.805995	0.456265
754	Probable zinc metalloprotease	A1KF18	-1.79122	0.0804404	-0.81917	0.89236	-0.724924	0.0138545	-0.926268	0.30598	0.840905	0.00960113	0.432084	0.167291	0.043047	0.0804404
755	Probable transcriptional regulatory protein	A1KIJ3	-1.40303	0.18847	-0.0148301	0.84679	-0.162703	0.713234	-0.107726	0.752318	-0.323919	0.754314	0.00170372	0.901232	0.349134	0.18847
756	Carbamoyl-phosphate synthase large chain	A1KIH3	0.228814	0.66306	-0.49952	0.0164281	0.00248722	0.0138079	0.253846	0.19323	-0.131144	0.724062	0.558337	0.295015	0.0333333	0.66306
757	Putative uncharacterized protein BCG_0568	A1KG01	0.664764	0.76971	0.568368	0.781763	0.908869	0.257018	0.472862	0.901199	-0.204204	0.835472	0.349553	0.91564	0.711385	0.76971
758	Probable dihydrolipoamide dehydrogenase lpdA	A1KNY9	-0.250281	0.0343264	0.0689813	0.0554767	-0.512684	0.0253638	-0.366487	0.274551	-0.331992	0.152449	-0.732033	0.185641	0.0646262	0.0343264
759	Probable ribonuclease VapC	A1KEN4	-0.316736	0.191239	0.144085	0.60354	-0.353935	0.399306	-0.303098	0.818148	0.214674	0.482668	0.0825552	0.843702	-0.0535384	0.191239
760	Probable dehydrogenase/reductase	A1KGQ3	-1.0421	0.202086	-0.846243	0.381446	-1.13937	0.0302164	-0.464343	0.557477	-1.73138	0.16839	0.696409	0.585993	0.400711	0.202086
761	Putative uncharacterized protein BCG_0958	A1KH38	0.146644	0.453846	0.508131	0.373085	0.332964	0.0536617	0.811469	0.0368139	0.373405	0.357124	0.453101	0.491089	0.080808	0.453846
762	Probable fatty-acid-CoA ligase fadD36	A1KHY1	-1.08161	0.00170381	-1.98733	0.0108208	-1.06333	0.0325958	-0.270906	0.0677309	-0.98654	0.0150046	-0.921202	0.0588674	-0.19	0.00170381
763	Probable methylmalonyl-COA mutase large subunit mutB	A1KIT4	1.07253	0.322558	1.1835	0.395441	0.427478	0.201332	0.740595	0.392654	0.841741	0.0237263	-0.0883043	0.363756	0.277784	0.322558
764	Histidinol dehydrogenase	A1KJ15	-0.599772	0.476232	-0.118903	0.882541	0.600125	0.889764	-0.214353	0.839038	-0.267233	0.930287	0.0174543	0.647726	0.320999	0.476232
765	Probable short-chain type dehydrogenase/reductase	A1KMA8	-0.353908	0.434208	0.736863	0.42091	0.917059	0.00376788	-0.397388	0.437193	-0.138866	0.424724	1.32087	0.415813	0.321495	0.434208
766	Probable short-chain type dehydrogenase/reductase	A1KPI7	0.369902	0.687473	0.348868	0.624157	0.367896	0.0751938	0.168443	0.70988	-0.521904	0.0948785	0.228012	0.400278	1.00518	0.687473
767	Diacylglycerol acyltransferase/mycolyltransferase Ag85B	A85B	-0.772969	0.52791	-0.726388	0.235848	-2.06425	0.0531587	-0.378939	0.380261	-0.362639	0.233664	-1.12165	0.106413	-1.06289	0.52791
768	3-isopropylmalate dehydratase large subunit	LEUC	0.801974	0.455552	0.0987634	0.417792	-0.566259	0.67763	-0.232567	0.349558	-0.0265063	0.736984	1.25226	0.71749	0.0450827	0.455552
769	Probable exonuclease V (Alpha chain) recD	A1KGA7	0.02713	0.278771	-2.03047	0.0359215	1.31283	0.944	1.23133	0.0241588	0.781548	8.53773e-32	-0.109828	2.72798e-31	0.0328738	0.183665
770	TRK system potassium uptake protein ceoC	A1KM30	0.0504965	0.291751	-0.357717	0.485076	0.0753115	0.0660349	-0.494417	0.423055	-0.641747	0.0769319	-0.492656	0.398744	0.369349	0.291751
771	Probable glutamate decarboxylase gadB	A1KPB9	-0.308232	0.620028	-0.78068	0.197055	-0.635176	0.610832	-0.895315	0.123487	-0.538435	0.311511	-0.231377	0.957299	-0.0389038	0.620028
772	Tyrosine--tRNA ligase	A1KJA5	0.540885	0.318214	0.950113	0.287391	0.625277	0.600369	0.526471	0.372817	0.243354	0.429247	-0.0653692	0.435367	0.458609	0.318214
773	Putative uncharacterized protein BCG_1729	A1KJA7	0.271339	0.794549	-1.18248	0.141987	-0.545236	0.0164019	-0.152856	0.098935	0.272638	0.554556	0.647652	0.815653	0.499327	0.794549
774	Probable sulfate-transport ATP-binding protein ABC transporter cysA1	A1KL88	0.800058	0.0162963	-1.70216	0.0571589	-1.1386	0.227602	-1.02691	0.111643	-0.941728	6.79236e-07	-1.19083	0.0902182	-0.36292	0.0162963
775	Probable oxidoreductase	A1KKH2	-0.302681	0.370722	-1.06047	0.0578623	-0.871706	0.00827299	-0.52236	0.0657576	-0.0058761	0.651376	0.768246	0.394915	0.375005	0.370722
776	Probable glutamine synthetase glnA4	A1KMK5	-0.14699	0.966675	-0.712843	0.661384	0.468863	0.290193	-0.632459	0.690649	0.132824	0.376787	-0.614182	0.975153	-0.42724	0.966675
777	Possible electron transfer protein fdxB	A1KPN9	-0.554464	0.158839	-0.262698	0.525828	-0.386887	0.493686	0.067021	0.638891	0.465659	0.326118	1.06606	0.184699	0.15	0.158839
778	Argininosuccinate lyase	ARLY	0.958328	0.355922	1.39803	0.0729849	0.394647	0.199281	0.417149	0.568218	0.425452	0.312034	0.459751	0.766471	0.345449	0.355922
779	Probable O-antigen/lipopolysaccharide transport ATP-binding protein ABC transporter rfbE	A1KQB5	-0.0786731	0.896213	0.00275454	0.834317	-0.0874427	0.0382401	-0.288045	0.285813	-0.0550153	0.109823	0.409947	0.0344473	0.577077	0.896213
780	Cyclopropane-fatty-acyl-phospholipid synthase 1 cmaA1	A1KP82	0.389706	0.705052	0.587147	0.271029	1.34716	0.0158772	1.26361	0.124345	1.33288	0.435266	0.632085	0.802658	0.625102	0.705052
781	Possible transcriptional regulatory protein (Possibly tetr-family)	A1KF96	-3.44668	0.11098	0.169968	0.106888	-3.29504	0.0669841	-0.827107	0.110788	-1.05495	0.110014	-1.21934	0.108293	-0.0243424	0.11098
782	Putative uncharacterized protein BCG_0338	A1KFC1	0.661304	0.00221046	-1.02407	0.000890169	-0.880055	0.509125	-0.594627	0.25563	-0.508953	0.102438	0.439393	7.64322e-05	0.238865	0.00221046
783	Glutamine-dependent NAD(+) synthetase nadE	A1KLD3	-0.559784	0.425928	-0.896931	0.43044	0.763899	0.431143	-0.980402	0.423751	-0.0342516	0.424692	-0.743265	0.432248	0.132934	0.425928
784	Probable daunorubicin-DIM-transport ATP-binding protein ABC transporter drrA	A1KMT1	-0.627542	0.419768	-0.492462	0.400443	-0.731132	0.206312	-1.25326	0.39155	-0.622503	0.315497	1.36666	0.0130951	0.660257	0.419768
785	Probable conserved lipoprotein lpqD	A1KP80	1.02863	0.457549	0.837666	0.198259	0.840098	0.816221	0.814934	0.160738	0.845699	0.383224	0.0419021	0.580187	0.774286	0.457549
786	Probable conserved membrane protein	A1KPS3	-0.018223	0.280858	-0.430669	0.274553	-0.560466	0.984485	-2.00604	0.0854594	-1.21694	0.00705749	-1.07854	0.303913	0.0494157	0.280858
787	Putative uncharacterized protein BCG_3827	A1KQ99	-0.483263	0.71723	-0.71356	0.240635	-0.74811	0.0715608	-0.414287	0.734024	-0.0213999	0.925981	-0.238789	0.684824	0.653635	0.71723
788	Phosphoribosyl-ATP pyrophosphatase	HIS2	-0.60374	0.286488	-0.293073	0.206525	-0.517667	0.0567677	0.104668	0.437236	-0.0303606	0.606818	0.0699849	0.0498196	0.119425	0.286488
789	Protein MraZ	MRAZ	0.450691	0.234255	-0.0747734	0.954455	0.286966	0.18592	-0.444823	0.019009	0.132102	0.227048	0.124616	0.494137	0.28578	0.234255
790	Adenylosuccinate synthetase	PURA	0.28059	0.422763	0.477062	0.421811	0.523316	0.443422	0.782926	0.422021	0.595704	0.586368	0.597303	0.42187	0.46738	0.422763
791	Macrolide-transport ATP-binding protein ABC transporter	A1KJ84	0.62219	0.155239	0.487166	0.197019	0.769157	0.443855	0.498179	0.250031	0.453369	0.244281	1.16612	0.139543	0.1749	0.155239
792	Peptidoglycan-binding protein ArfA	ARFA	-0.27717	0.910924	-0.57408	0.854504	0.860496	0.514668	-0.670315	0.959252	0.266727	0.263121	0.445797	0.425276	0.890218	0.910924
793	Probable cation-transporter atpase I ctpI	A1KES8	0.533486	0.0422066	-0.0227791	0.806016	0.187733	0.188942	-0.235814	0.511665	0.507201	0.673325	0.145995	0.462276	0.118205	0.0422066
794	Phenolpthiocerol synthesis type-I polyketide synthase ppsB	A1KMS7	-0.219589	0.735875	-1.27497	0.934903	-1.49037	0.0197812	-1.50255	0.000792216	-1.04807	0.000946543	0.422314	0.156881	0.0166667	0.735875
795	Probable DNA polymerase III (Alpha chain) dnaE1	A1KIX8	-1.05216	0.865806	-0.332982	0.915522	-1.39498	0.0711802	-0.700303	0.732778	-0.877618	0.14309	-1.42052	0.129344	-0.713655	0.865806
796	Possible membrane protein	A1KEL6	1.19994	0.414484	0.99937	0.416212	1.34957	0.428533	0.766972	0.415885	0.627828	0.420947	1.25683	0.406039	0.41125	0.414484
797	Putative uncharacterized protein BCG_1811c	A1KJI9	0.313152	0.456832	-1.09826	0.444282	0.554526	0.0974368	-0.123022	0.500755	-0.381316	0.431957	0.546597	0.42256	0.17054	0.456832
798	Probable fatty-acid-CoA ligase fadD7	A1KEU0	0.865906	0.435681	0.850615	0.33288	0.919542	0.534386	0.600625	0.234544	1.17989	0.5968	0.425201	0.11897	0.0711543	0.435681
799	Probable conserved mce associated protein	A1KEZ7	-0.509973	0.956626	0.291481	0.451224	0.345921	0.00709168	-0.0758021	0.798554	-0.233761	0.682773	-0.992625	0.439617	1.44335	0.956626
800	Putative uncharacterized protein BCG_1523	A1KIQ1	-0.51823	0.409673	0.832365	0.387157	0.756727	0.2215	-1.5133	0.392373	-0.905695	0.37451	0.230001	0.433095	0.64788	0.409673
801	Possible membrane protein	A1KIR6	-1.33315	0.116798	-1.02667	0.109702	-0.692978	0.239144	-0.672783	0.0239183	-1.05432	0.249675	-0.636667	0.150377	0.0906517	0.116798
802	Putative uncharacterized protein BCG_2129c	A1KKF5	-0.77239	0.217203	-0.0307396	0.947302	0.18867	0.176443	-0.370031	0.296682	-0.110748	0.818498	-0.0197537	0.758118	0.355614	0.217203
803	Probable folylpolyglutamate synthase protein folC	A1KLE3	0.312276	0.547183	0.318786	0.483473	-2.10847	0.15191	-1.94957	0.296271	-1.26596	0.0387467	0.386464	0.469696	0.123937	0.547183
804	Probable NADPH:adrenodoxin oxidoreductase fprA	A1KNA4	0.179149	0.686716	0.173202	0.636918	-0.0449001	0.143412	-0.523571	0.382026	0.347299	0.259851	0.0178808	0.852272	0.691484	0.686716
805	Probable metal cation-transporting P-type atpase C ctpC	A1KNS2	0.0756788	0.667612	0.136713	0.78397	0.641722	0.242303	0.250775	0.918218	0.938725	0.587426	0.445461	0.847252	0.425117	0.667612
806	Probable acetyl-CoA acetyltransferase fadA6	A1KPP1	-1.30273	0.138073	-1.40112	0.168146	-1.19985	0.00718103	-0.838746	0.509357	-2.28463	0.00855805	-1.62835	0.0809093	-0.898209	0.138073
807	Diaminopimelate epimerase	DAPF	0.322411	0.557299	0.334254	0.473992	0.187098	0.34873	-0.00318072	0.87175	-0.0693398	0.901945	0.606639	0.43981	0.51846	0.557299
808	Bifunctional protein GlmU	GLMU	-1.25269	3.15372e-05	-1.60801	0.0131724	-1.79788	0.0417988	-1.19772	0.000217623	-0.829516	0.0177404	-0.545841	0.775358	0.0725068	3.15372e-05
809	Ribonuclease PH	RNPH	0.261462	0.29852	0.416293	0.047015	0.079929	0.0387044	0.292044	0.384682	0.621156	0.143704	0.142955	0.376945	0.558668	0.29852
810	Putative uncharacterized protein BCG_1636c	A1KJ14	0.188143	0.414893	-0.395454	0.411882	0.327744	0.521742	-0.377071	0.414782	-0.428588	0.424211	0.060431	0.417792	1.0432	0.414893
811	Probable conserved membrane protein	A1KFI2	-1.1917	0.00788139	0.0828293	0.212156	-0.617709	0.318688	-0.450902	0.834762	-0.484573	0.368966	0.737308	0.595027	0.0507495	0.00788139
812	Mycothiol acetyltransferase	MSHD	-1.43464	0.310788	1.24341	0.343046	1.10323	0.346726	1.56918	0.410482	1.92379	0.47287	2.19728	0.4057	0.825884	0.310788
813	Probable enoyl-CoA hydratase echA5	A1KGF5	0.102851	0.659489	-0.0947485	0.995576	0.927116	0.416746	-0.133936	0.723378	0.366647	0.377007	0.488815	0.111341	0.281588	0.659489
814	Conserved hypothetical alanine and arginine rich protein	A1KM69	0.837796	0.0560932	-0.082185	0.104608	-0.267765	0.208848	-0.345274	0.350893	0.368326	0.0549593	0.549806	0.519672	0.133333	0.0560932
815	Putative uncharacterized protein BCG_2948c	A1KMS1	0.841329	0.0182393	0.535575	0.0908622	0.557006	0.64733	0.796457	0.0280852	0.969733	0.0465659	0.507009	0.0378191	0.722904	0.0182393
816	PGL/p-HBAD biosynthesis rhamnosyltransferase	RNTF	-0.181333	0.020722	-0.505884	0.472215	0.0996877	0.31098	-0.485295	0.802482	0.555756	0.215184	-1.1826	0.00110392	0.0666553	0.020722
817	Putative uncharacterized protein BCG_1903	A1KJS9	-0.422545	0.0666753	-0.275324	0.731265	-0.353545	0.240918	-0.804597	0.0396763	-0.0297397	0.153336	0.284406	0.351959	0.329488	0.0666753
818	Acetylornithine aminotransferase	A1KJ72	0.293021	0.35405	-0.420234	0.552321	0.32214	0.194623	-0.0395051	0.790441	-0.305172	0.345773	-0.0852817	0.860452	0.0839714	0.35405
819	Possible hydrolase	A1KEL3	-0.804455	0.639105	-2.59881	0.0003033	-2.43413	0.144778	-0.578215	0.00091296	-0.591786	0.000721872	-0.361978	0.0696237	0.152045	0.639105
820	Putative lipoprotein lprF	A1KIF8	-2.18147	0.0769826	-0.259125	0.687972	0.378279	0.217125	-1.96909	0.295707	0.331815	0.864653	-0.242928	0.768078	0.437364	0.0769826
821	Putative uncharacterized protein BCG_1480	A1KIK8	-0.260726	0.533528	-0.672194	0.181641	0.32255	0.732804	-0.25673	0.0302172	-0.206667	0.249942	0.859455	0.66472	-0.0192681	0.533528
822	Putative uncharacterized protein BCG_1760c	A1KJD8	-0.969371	0.0604127	-1.48832	0.0397115	-1.42696	0.397678	-0.427039	0.834785	-1.01357	0.052089	-0.126725	0.150853	0.115098	0.0604127
823	Probable succinyl-CoA:3-ketoacid-coenzyme A transferase (Alpha subunit) scoA	A1KLJ9	1.14489	0.265952	-1.28632	0.0773058	1.15463	0.606556	0.689718	0.325241	-0.0266265	0.762429	1.45695	0.233107	0.421973	0.265952
824	Probable alanine rich hydrolase	A1KMA7	0.0527313	0.849386	-0.338842	0.0414499	-0.710177	0.110849	-0.190507	0.492907	-0.116318	0.972823	0.676311	0.293369	0.57747	0.849386
825	Conserved hypothetical alanine and glycine rich protein	A1KPV1	-0.290503	0.459913	-0.625682	0.00733074	-1.67556	0.786256	-1.32962	0.098361	-1.69176	0.135932	-0.841764	0.262572	0.238955	0.459913
826	Putative uncharacterized protein BCG_3899	A1KQH1	-0.179228	0.60297	-0.947453	0.403072	-0.0632725	0.00825343	-0.0339635	0.920822	0.396863	0.601014	-0.143335	0.845518	1.07755	0.60297
827	Coenzyme F420:L-glutamate ligase	FBIB	-0.0252424	0.887663	-0.46798	0.205822	-0.68831	0.277772	-0.656166	0.0886135	-0.222192	0.369993	0.562343	0.0430033	0.39	0.887663
828	Possible osmoprotectant (Glycine Betaine/carnitine/choline/l-proline) transport ATP-binding protein ABC transporter proV	A1KQ89	0.980696	0.319435	-0.290057	0.698295	0.149976	0.966229	-0.0621066	0.89448	-0.281653	0.473129	-0.830514	0.358607	-0.454674	0.319435
829	Acetyl/propionyl-CoA carboxylase (Beta subunit) accD6	A1KKU0	0.260296	0.541119	-0.488645	0.000165531	-1.21012	0.20412	-0.661689	0.592377	-0.707629	0.889421	0.193451	0.138908	0.926485	0.541119
830	Putative uncharacterized protein BCG_1264c	A1KHZ2	0.212957	0.0573508	0.14719	0.874977	0.279286	0.418694	0.325611	0.459391	0.774892	0.000113353	-0.555057	0.000710471	0.200216	0.0573508
831	Putative oxidoreductase	A1KEY1	-0.590444	0.211731	-0.352558	0.903592	-0.81234	0.83797	-0.654268	0.427455	-0.936429	0.269795	-0.36568	0.386084	0.165769	0.211731
832	Chromosome partition protein Smc	A1KMR6	-0.419182	0.397956	-0.377008	0.423532	-1.70794	0.00137227	0.278627	0.423695	0.124332	0.423013	-0.332905	0.431252	0.776347	0.397956
833	Probable 5-methyltetrahydrofolate--homocystein methyltransferase MetH (Methionine synthase, vitamin-B12 dependent isozyme) (MS)	A1KKG7	-0.877128	0.677775	0.0408446	0.604284	-0.180129	0.0177862	0.145353	0.0927292	0.181682	0.458071	-1.31277	0.22517	0.0385202	0.677775
834	Putative uncharacterized protein BCG_2970c	A1KMU3	0.577876	0.134646	-1.21702	0.221295	-0.401394	0.13108	-2.16768	0.16279	-0.223077	0.421887	0.0594616	0.635676	0.0411161	0.134646
835	Peptide synthetase mbtE	A1KL70	0.653301	0.374597	0.734235	0.477471	2.30404	0.200518	1.31889	0.356331	1.06213	0.518491	1.709	0.469322	0.0949454	0.374597
836	Possible oxidoreductase	A1KH74	-0.436241	0.000303376	-0.632252	0.605928	-0.761509	0.773678	0.117425	0.00522596	-1.05045	0.0153837	0.247367	0.127	-0.0337067	0.000303376
837	Putative uncharacterized protein BCG_0851c	A1KGT2	0.000280795	0.000303376	-1.17393	0.605928	-1.18277	0.296683	-0.505042	0.79968	-0.186093	0.408601	-0.875564	0.496158	-0.00265672	0.521479
838	Putative uncharacterized protein BCG_0950c	A1KH30	0.11071	0.574669	-0.050722	0.892635	-0.0111023	0.134469	-0.345176	0.168025	-0.121204	0.701544	0.269165	0.525062	0.115379	0.574669
839	Probable short-chain type dehydrogenase/reductase	A1KHT6	-0.531074	0.574669	-0.952133	0.0926347	-1.90156	0.0261061	-1.4744	0.0578529	-2.56388	8.27902e-33	-3.2639	0.000546324	-0.969109	0.13813
840	Putative uncharacterized protein BCG_2015c	A1KK42	0.629087	0.112237	1.68937	0.197063	0.566667	0.712766	-0.24	0.215451	0	0.939079	1.81699	0.0637058	0.00914697	0.112237
841	Probable Ubiquinol-cytochrome C reductase QcrC (Cytochrome C subunit)	A1KKN6	-0.363095	0.000320193	0.176912	0.247807	-2.78578	0.0148828	0.0324129	0.309301	0.151373	0.785212	0.319665	0.153223	0.26755	0.000320193
842	Probable fatty-acid-CoA ligase fadD22	A1KMU2	0.825402	0.149447	-0.652929	0.292389	-0.3063	0.186614	-1.54435	0.163508	-0.988477	0.23555	-0.0591961	0.546132	0.0577755	0.149447
843	Probable conserved lipoprotein lppZ	A1KN01	-0.0438398	0.902738	-0.261989	0.558747	0.580429	0.407517	-0.114271	0.507483	-0.505407	0.402781	0.562576	0.0440975	-0.0757174	0.902738
844	Putative uncharacterized protein BCG_3742	A1KQ13	-1.19683	0.854074	0.132916	0.545974	0.95709	0.260606	-0.326221	0.498736	-0.0352927	0.560297	0.162283	0.805825	0.235017	0.854074
845	Putative phenylalanine aminotransferase	PATR	-0.475363	0.372169	0.307145	0.565797	-0.0908327	0.661036	0.142218	0.690198	-0.677274	0.150781	-0.294631	0.591369	0.642706	0.372169
846	Probable aminotransferase	A1KKY6	1.3053	0.0345626	1.31489	0.080404	1.20845	0.14863	0.778269	0.034951	0.746944	0.0106048	-1.95707	0.278276	0.234437	0.0345626
847	Probable acyl-CoA dehydrogenase fadE4	A1KF51	-1.67968	0.321892	1.44625	0.165513	0.730345	0.0889319	0.937523	0.186809	0.792218	0.285332	-2.45528	0.0441602	-0.146492	0.321892
848	Conserved hypothetical alanine and glycine and valine rich protein	A1KM34	-1.08708	0.00629628	-1.19246	0.00207973	-0.562644	0.225731	-0.583241	0.602723	-0.347869	0.132512	0.508794	0.119052	0.343333	0.00629628
849	Putative uncharacterized protein BCG_3285c	A1KNQ8	0.64957	0.0734659	0.498403	0.139071	0.881262	0.0616209	0.227561	0.254253	0.373623	0.971687	0.90265	0.0821927	0.313418	0.0734659
850	Probable N utilization substance protein A nusA	A1KMI4	0.308911	0.244701	0.0223894	0.624583	1.15322	0.538298	0.145952	0.548617	0.902347	0.0529632	0.220536	0.216575	0.882934	0.244701
851	Probable proline dehydrogenase	A1KHX8	-1.35599	0.0809484	-1.68787	0.219755	-1.97386	0.0825375	-0.787943	0.16574	-1.15167	0.12622	0.584393	0.131699	0.189876	0.0809484
852	Possible oxidoreductase	A1KEL2	0.19451	0.472457	-1.711	0.293457	0.0485951	0.708664	-0.298983	0.320056	0.10705	0.621096	0.162855	0.623419	0.360923	0.472457
853	Transcriptional regulatory protein (Probably lacI-family)	A1KPR1	-0.65102	0.00810574	-0.0737575	0.0982365	-2.02361	0.0814489	-2.30896	1.25116e-05	-1.35212	7.44145e-06	0.54649	0.413254	0.229955	0.00810574
854	1-acylglycerol-3-phosphate O-acyltransferase	A1KKM3	-0.469778	0.0110339	0.583216	0.0233197	1.65899	0.427437	1.40625	0.108981	1.37495	0.0053405	2.11798	0.0239677	0.18	0.0110339
855	Monooxygenase ethA	A1KQI9	0.618626	0.142086	0.256019	0.0473784	1.21996	0.867494	0.618801	0.084209	0.568693	0.0243472	1.19689	0.23511	0.705478	0.142086
856	Anthranilate phosphoribosyltransferase	TRPD	1.7235	0.00862544	2.4337	0.00174614	2.17952	0.00295723	0.423725	0.000913988	0.860471	0.00316369	-0.479751	0.696785	0.102087	0.00862544
857	Possible acyl-CoA dehydrogenase fadE14	A1KID6	-0.0776305	0.998132	0.411045	0.948175	0.7007	0.124632	-0.435803	0.148814	-1.42118	0.00280563	-0.105146	0.400765	0.129247	0.998132
858	Probable atp-dependent helicase dinG homolog	A1KIB9	0.975091	0.0203191	0.865427	0.744592	-1.05562	0.0743988	-0.59682	0.0418679	-0.528225	0.0478522	0.391132	0.124885	0.513643	0.0203191
859	Acetolactate synthase	A1KMZ8	0.127074	0.110264	0.00424907	0.834446	-0.709384	0.00677385	0.165898	0.059525	0.152079	0.95213	-0.122242	0.0124832	0.148809	0.110264
860	Putative uncharacterized protein BCG_2187c	A1KKL3	0.507149	0.0659183	0.17627	0.485843	0.562905	0.745781	-0.634383	0.277288	-0.438835	0.912179	1.14259	0.19103	0.523333	0.0659183
861	NADH-quinone oxidoreductase subunit D	NUOD	0.694431	0.0603564	0.667416	0.0053697	0.66906	0.379377	0.792346	0.0696443	0.594217	0.0154455	1.37214	0.00109679	0.109661	0.0603564
862	Probable glutamine-binding lipoprotein glnH	A1KFN3	-1.1958	0.000319761	-1.18964	0.831737	-1.178	0.103729	-0.981588	0.0149373	-1.11	0.275454	-1.16061	0.0656961	-0.03	0.000319761
863	Mycothiol conjugate amidase Mca	A1KHM0	1.2722	0.0785985	0.501107	0.362727	0.719753	0.143423	-0.228859	0.263802	0.530995	0.00231472	0.938252	0.0847411	0.177055	0.0785985
864	Putative uncharacterized protein BCG_2795c	A1KMC0	-0.213138	0.834642	-0.225675	0.0281135	-0.562318	0.137224	-0.000964822	0.97965	0.204853	0.177909	0.122339	0.608775	0.396764	0.834642
865	Integral membrane indolylacetylinositol arabinosyltransferase embB	A1KQC9	0.53	0.109213	-0.419515	0.0535662	-2.74719	0.12136	-1.10974	0.478331	-0.14	0.634524	-0.236667	0.277345	0.126667	0.109213
866	Chorismate synthase	AROC	0.821219	0.443783	1.3805	0.163446	-1.06725	0.0538835	-0.874973	0.0779549	-2.08575	0.0977593	0.110211	0.176814	0.131385	0.443783
867	Holliday junction ATP-dependent DNA helicase RuvB	RUVB	0.0476357	0.422305	-0.420299	0.432154	0.0921977	0.312766	0.222474	0.425677	0.0927682	0.423745	-0.21852	0.424853	0.174138	0.422305
868	Cysteine--tRNA ligase	SYC	0.444697	0.228396	1.03363	0.300487	0.893338	0.0149786	1.01108	0.339619	1.1036	0.89334	0.486239	0.262066	-0.0637608	0.228396
869	Probable integral membrane protein	A1KHT2	0.0426503	0.966402	0.189713	0.189429	0.197517	0.147055	-0.2494	0.157386	0.478095	0.0313463	0.419682	0.0688187	0.419509	0.966402
870	Probable enoyl-CoA hydratase echA15	A1KM17	0.0969096	0.63767	0.161165	0.285989	-0.0721813	0.537599	-0.16656	0.0148374	0.0539212	0.58583	0.889478	0.16175	0.119249	0.63767
871	Probable conserved membrane protein	A1KLQ1	-0.19797	5.8844e-05	-3.45994	0.000178511	0.553421	0.106045	-0.49274	0.116345	0.0423794	0.39092	-2.54034	9.83414e-05	0.312559	5.8844e-05
872	Possible conserved membrane protein	A1KFN4	0.222667	0.51726	-0.662994	0.118687	0.442646	0.0938865	-0.208734	0.274137	-0.187954	0.622335	-0.0229539	0.582107	1.75793	0.51726
873	Probable o-methyltransferase	A1KF07	0.0537771	0.749664	-1.06605	0.320194	-0.00223568	0.0462406	-0.0468438	0.646345	0.180767	0.59178	0.456522	0.259693	0.771138	0.749664
874	MCE-family protein mce1F	A1KEZ4	-0.00236751	0.000530332	0.56049	0.0831165	0.689103	0.131061	0.84346	0.011934	0.531176	0.0173417	0.651933	0.481353	0.11	0.000530332
875	Probable transcriptional regulatory protein	A1KJD6	-0.478228	0.673065	0.235741	0.559039	0.202262	0.0237663	-0.271442	0.966974	0.603287	0.255677	0.360959	0.465608	0.832475	0.673065
876	Possible conserved lipoprotein	A1KLT3	0.452974	0.00197245	-0.41647	0.0434347	0.468952	0.538022	0.81344	0.00207083	0.345041	0.000757916	0.187482	0.0624866	0.276143	0.00197245
877	Probable acyl-coa dehydrogenase fadE13	A1KHB0	-1.28868	0.0278653	-2.304	0.16928	0.28399	0.191496	-0.0279129	0.354309	-0.246667	0.845536	0.466162	0.11021	-0.0951471	0.0278653
878	Probable lipid-transfer protein ltp1	A1KMD3	-1.68586	0.00237858	-0.0527899	0.718333	-0.250694	0.147712	0.184502	0.218052	-0.122283	0.387323	-0.0255229	0.395382	0.133722	0.00237858
879	Delta-aminolevulinic acid dehydratase	A1KFY8	2.60851	0.000144089	2.01292	0.000551205	-0.554257	0.484268	-0.537289	0.00026671	-2.27	3.27364e-05	2.78764	0.00277138	0.0137341	0.000144089
880	Putative uncharacterized protein BCG_1063	A1KHE4	0.984781	0.123459	0.349657	0.25901	0.870132	0.378934	1.19668	0.158053	0.189585	0.987122	0.717153	0.118439	1.00562	0.123459
881	Probable periplasmic oligopeptide-binding lipoprotein oppA	A1KI67	-0.471525	0.0150501	0.679109	0.291791	-0.135565	0.148722	-0.294858	0.0153463	-0.459498	0.0149546	0.165057	0.986822	0.560988	0.0150501
882	Probable bacterioferritin comigratory protein bcp	A1KLL7	-0.43982	0.981417	0.0268569	0.0738417	0.54811	0.683223	-0.864192	0.121527	-0.0584924	0.409452	0.0147379	0.600097	0.0199098	0.981417
883	Putative uncharacterized protein BCG_2587	A1KLR2	0.801389	0.263422	0.761949	0.0142286	0.429162	0.338869	0.413393	0.0181373	0.720353	0.0339885	-1.26806	0.0188305	0.0666667	0.263422
884	Possible extragenic suppressor protein suhB	A1KM39	-0.871082	0.351796	-1.25975	0.0423932	-2.32547	0.444157	-2.31409	0.117597	0.607547	0.680248	-1.37196	0.0847225	0.7196	0.351796
885	Possible dTDP-rhamnose modification protein rmlD	A1KNR8	-0.534144	0.405471	-0.532719	0.283827	-0.959546	0.0930879	-1.16482	0.0170398	-1.98026	0.00154324	-0.166541	0.928992	-1.1046	0.405471
886	Probable fatty-acid-CoA ligase fadD23	A1KQG1	-0.756188	0.34151	-1.22695	0.00872618	-0.875261	0.0902857	-0.422769	0.134818	-0.205734	0.731719	0.161359	0.389017	-0.168863	0.34151
887	Phenolpthiocerol synthesis type-I polyketide synthase ppsD	A1KMS9	-2.53239	2.53918e-05	-1.34989	0.00339745	-0.345037	0.786633	-0.144043	0.222809	0.381176	0.515234	0.981131	0.0999264	-0.00333333	2.53918e-05
888	Putative uncharacterized protein BCG_2429c	A1KLA5	0.573333	0.376987	0.245136	8.17995e-05	-0.581071	0.106668	-0.726739	0.275788	-1.09001	0.759906	-0.575808	0.690154	0.294855	0.376987
889	Putative uncharacterized protein BCG_3807	A1KQ79	-0.25	0.00178599	-1.27487	0.000222952	-0.409159	0.99381	-0.530626	0.047319	-1.73086	0.000298502	0.873333	0.00955611	0.0733333	0.00178599
890	Putative uncharacterized protein BCG_2066c	A1KK93	0.193626	0.254984	0.314868	0.531276	-0.831918	0.0264915	-0.718794	0.0579689	-0.576964	0.0373432	0.00666667	0.822201	0.484524	0.254984
891	4-hydroxy-tetrahydrodipicolinate synthase	DAPA	0.436806	0.344564	-0.390466	0.378953	0.767345	0.42549	-1.69911	0.248184	-0.516809	0.403482	0.785176	0.348862	0.00351285	0.344564
892	NADH-quinone oxidoreductase subunit C	NUOC	-0.411889	0.0640806	-0.370118	0.0946905	-0.489588	0.253365	-0.372228	0.0339901	-0.140729	0.747872	0.263167	0.826108	0.0296262	0.0640806
893	Bifunctional protein PyrR	PYRR	0.043164	0.800958	0.072252	0.711357	0.237644	0.904253	-0.0676764	0.875201	0.0493143	0.704164	1.20257	0.00611896	0.403325	0.800958
894	Putative uncharacterized protein BCG_3263c	A1KNN6	0.504827	0.394539	0.411083	0.413073	0.581898	0.72786	0.440412	0.396278	0.202216	0.41899	0.411775	0.418586	0.477548	0.394539
895	Adenine phosphoribosyltransferase	APT	-0.0836386	0.669794	0.498113	0.371037	-1.28799	0.847793	-0.163631	0.890518	-0.193458	0.462845	-0.24917	0.845277	0.353666	0.669794
896	Phenyloxazoline synthase mbtB	A1KL73	0.610595	0.669794	1.08585	0.371037	1.5187	0.231511	1.52578	0.890518	1.62988	0.462845	1.0535	0.845277	0.572243	0.396671
897	Putative transposase	A1KMM9	1.01143	0.00467612	0.696268	0.141453	0.968437	0.162849	0.951077	0.00152282	0.87841	0.246696	0.914245	0.0122378	-0.04	0.00467612
898	Haloalkane dehalogenase	A1KJP5	-0.0641213	0.0326284	-0.00333333	0.53035	-0.288709	0.153354	0.593787	0.319641	0.519694	6.4552e-32	-0.931435	0.0238745	0.00793287	0.0326284
899	Probable nicotinate-nucleotide pyrophosphatase nadC	A1KJ12	0.609496	0.100506	-0.615479	0.0697434	-0.374715	0.388425	-0.130499	0.961793	-1.00975	0.0744621	0.679201	0.300631	0.134234	0.100506
900	Probable membrane sugar transferase	A1KGH6	-0.082276	0.975648	-0.926256	0.313147	-0.226953	0.424541	-0.699976	0.803235	-0.729219	0.433405	0.10533	0.658567	0.26575	0.975648
901	Probable conserved membrane protein	A1KFG9	0.694761	0.176963	1.43378	0.104474	1.1331	1.71995e-05	0.870111	0.0827008	0.77176	0.178374	2.17762	0.24162	0.163333	0.176963
902	Putative uncharacterized protein BCG_0227	A1KF10	-0.19841	0.00162275	-1.27921	0.00260095	-0.900233	0.0566161	-0.848576	0.0364549	-0.415668	0.354482	-0.767464	0.102003	-0.225409	0.00162275
903	Possible conserved membrane protein	A1KFA6	-0.673384	0.00162275	-0.751023	0.00260095	-0.0466203	0.00194703	-1.11354	0.284451	-0.694321	0.583131	0.746733	0.109172	-0.0233333	0.133371
904	Possible phosphoserine phosphatase serB1	A1KFY1	0.0660658	0.0986237	0.034152	0.156637	0.861505	0.0186091	0.979998	0.450444	1.11968	0.591048	0.0244165	0.106192	1.3001	0.0986237
905	Probable acetyl-/propionyl-coa carboxylase (Beta subunit) accD2	A1KHA9	-0.449066	0.346389	0.588689	0.142585	-0.234468	0.510822	-0.200579	0.280009	-0.726246	0.440845	1.57939	0.0168123	-0.00808024	0.346389
906	Putative uncharacterized protein BCG_1829	A1KJK7	0.532647	0.331655	0.591042	0.610427	-0.572182	0.664663	-0.337632	0.177366	0.0966097	0.175635	-2.68431	0.179535	0.255948	0.331655
907	Protease HtpX homolog	HTPX	-0.410018	6.8217e-05	0.0071627	0.417375	0.493832	0.388041	-0.390801	0.000603804	-0.189187	0.00308158	0.189214	0.0223734	-0.02	6.8217e-05
908	Probable molybdenum cofactor guanylyltransferase	MOBA	0.67405	0.00264049	0.51699	0.717277	0.531797	0.460919	1.36625	0.409492	0.225657	0.703561	0.135422	0.323968	0.16486	0.00264049
909	Putative uncharacterized protein BCG_0056	A1KEJ3	-0.109328	0.269256	-0.285063	0.0612	-0.894007	0.154005	-0.698721	0.139126	-0.705043	0.168769	-0.291349	0.0381567	-0.0110117	0.269256
910	Dephospho-CoA kinase	A1KJ47	-1.77136	0.0021752	0.945469	0.358641	-2.13955	0.000158827	-1.25231	0.912	-1.18917	0.00138711	1.15305	0.0413443	0.210873	0.0021752
911	Probable amino acid decarboxylase	A1KLM8	0.525654	0.394342	0.477754	7.80771e-05	-2.53801	0.137946	0.595606	0.306847	0.725455	0.0337034	-0.181091	0.0552775	0.152784	0.394342
912	Probable epoxide hydrolase ephC	A1KHR5	-0.328195	0.00743975	-0.318038	0.00227221	-2.31568	0.0562299	-0.836667	0.00531933	-0.355434	0.0344626	0.931173	0.0057293	0.268749	0.00743975
913	Putative uncharacterized protein BCG_0839	A1KGS0	0.635509	0.983474	0.443986	0.0206138	0.630984	0.905902	0.474155	0.0346959	0.2948	0.0644753	0.73838	0.0316392	0.59	0.983474
914	Putative uncharacterized protein BCG_3116	A1KN89	-0.234524	0.799027	0.429093	0.846144	0.62	0.292391	0.0363603	0.489836	0.218832	0.174763	-1.28797	0.000346448	0.08	0.799027
915	Putative uncharacterized protein BCG_1830	A1KJK8	-0.0407234	0.942682	-0.489786	0.0127549	-0.220412	0.367378	-0.21177	0.000203721	-0.313932	0.893645	0.0718991	0.095999	0.0801742	0.942682
916	Putative uncharacterized protein BCG_3064c	A1KN37	-2.5884	0.208613	-1.35553	0.333641	-0.794887	0.168958	-0.355151	0.884623	-1.62	0.207758	0.536087	0.627509	0.149283	0.208613
917	Putative uncharacterized protein BCG_3528	A1KPE9	0.601438	0.203001	0.292539	0.549584	0.452794	0.200044	0.000721601	0.827631	0.0777762	0.633215	-0.258405	0.508081	0.345819	0.203001
918	Carboxylate-amine ligase BCG_0472	CAAL	1.0557	0.997524	1.27656	0.0461454	-2.07874	0.0260083	1.10803	0.00422754	1.10154	0.156258	-0.848597	0.819378	0.0341874	0.997524
919	Putative transposase	A1KPW5	-0.206708	0.822531	-0.105772	0.222019	0.208774	0.0952805	0.00715873	0.790174	-0.582301	0.0412807	0.503296	0.0573154	0.216667	0.822531
920	Ribonucleoside-diphosphate reductase subunit beta	A1KN45	-0.645357	0.127852	0.0285425	0.0643435	-0.0176235	0.995453	-0.297779	0.0571811	0.0900293	0.0370612	-1.72638	0.0764966	-0.0233333	0.127852
921	Possible multi-functional enzyme with acyl-CoA-reductase activity acrA1	A1KP81	-0.518758	0.646773	-0.348356	0.0273488	-0.383333	0.257957	-0.290264	0.0154419	-0.283869	0.298524	-0.21414	0.0318615	0.0323171	0.646773
922	Possible ATP-dependent DNA helicase	A1KNK0	-1.24294	0.000141574	0.368125	0.0129737	0.843434	0.897087	0.624858	0.0101916	0.65441	0.000253767	1.08985	0.00087734	0.0233333	0.000141574
923	Probable acyl-CoA dehydrogenase fadE8	A1KGF2	1.18333	0.000412124	0.580168	0.228447	2.18312	0.000102373	1.64213	0.162747	2.11476	0.0613177	1.19946	0.0709391	0.106667	0.000412124
924	Putative uncharacterized protein BCG_0835	A1KGR6	0.8993	0.153251	-0.395713	0.000524361	-0.51379	0.411846	-2.33333	0.0029685	-2.08667	0.00129372	1.41257	0.00878704	0.523333	0.153251
925	Glucose-6-phosphate 1-dehydrogenase	A1KIN6	0.388727	0.769466	0.45954	0.524843	0.482013	0.267973	0.451628	0.350846	0.404518	0.468402	0.998634	0.0103397	0.0333333	0.769466
926	Putative uncharacterized protein BCG_2248c	A1KKS4	-1.37905	0.000642025	-1.96807	0.000416963	-2.74063	0.678592	-3.24456	0.000790448	-3.38	0.0010398	-0.0628169	0.0656585	-1.25068	0.000642025
927	Putative uncharacterized protein BCG_2259	A1KKT5	0.517912	0.0307294	0.709321	0.0812899	-0.749041	0.860543	-0.588829	0.980131	-0.496529	0.142237	-0.076876	0.379313	0.107106	0.0307294
928	Probable enoyl-CoA hydratase echA7	A1KHA6	-0.871353	0.589281	-1.56534	0.0471039	-2.0443	0.170859	-1.77442	0.0698497	-1.57628	0.0457758	-0.537679	0.299456	-0.0333333	0.589281
929	Probable propionyl-CoA carboxylase beta chain 4 accD4	A1KQD3	1.10456	0.0755309	1.41983	0.0187194	2.24863	0.878844	0.713667	0.0267436	0.555852	0.0558872	-0.680363	0.122153	0.096155	0.0755309
930	Two component sensor histidine kinase prrB	A1KH34	0.35085	0.00965198	0.702144	0.000105986	-0.130648	0.973838	-0.220719	0.595433	0.333861	0.00893132	1.4	0.00103555	0.183482	0.00965198
931	Putative uncharacterized protein BCG_1117	A1KHJ7	-0.522816	0.0186383	0.455152	0.134672	0.174869	0.429795	0.136856	0.48615	0.21614	0.182494	0.64189	0.0533847	0.101784	0.0186383
932	Probable lipase lipH	A1KII9	-0.106905	0.86457	-1.60795	0.626075	-0.733984	0.150451	-0.607584	0.582292	-0.168571	0.398556	1.56819	0.51238	0.0878487	0.86457
933	UPF0042 nucleotide-binding protein BCG_1482	Y1482	-2.55017	0.000337908	-0.43668	0.396998	0.694358	0.0658413	-1.16342	0.00420827	-0.432495	0.724555	0.0785787	6.52877e-05	-0.142437	0.000337908
934	Probable serine/threonine-protein kinase transcriptional regulatory protein pknK	A1KN78	-0.263199	0.733472	-0.779978	0.837361	-0.478546	0.655461	-1.2596	0.0378454	-0.274614	0.924048	0.0444507	0.73651	0.810371	0.733472
935	Conserved hypothetical secreted protein	A1KIA0	0.412785	8.79684e-05	-0.151137	0.274783	0.0888259	0.893348	-0.845391	0.00241948	-0.855727	0.0216821	-0.832945	0.0231723	0.0109221	8.79684e-05
936	Lysylphosphatidylglycerol biosynthesis bifunctional protein LysX	LYSX	-0.655216	0.264709	-0.978945	0.0406014	0.458026	0.315309	-0.461422	0.00821065	-0.385489	5.74952e-05	0.731099	0.677885	0.40288	0.264709
937	Putative uncharacterized protein BCG_1013	A1KH93	0.732901	0.0225893	0.975645	0.364307	0.29811	0.551423	-0.268174	0.33831	-0.217533	0.620795	-0.0892082	6.50536e-06	1.28127	0.0225893
938	Putative 3-oxoacyl-[acyl-carrier protein] reductase fabG2	A1KIE0	1.99257	0.00197871	0.907991	0.322845	0.71944	0.847843	0.635753	0.00355051	0.41	0.000261574	1.73269	0.000890647	0.0246252	0.00197871
939	Possible oxidoreductase	A1KPN8	0.287802	0.328707	-0.0741699	0.467344	-0.668095	0.620235	-0.0996676	0.0901489	-0.393042	0.00244618	0.663203	0.252334	0.284157	0.328707
940	Probable M18 family aminopeptidase 2	APEB	-0.237987	0.00774847	-0.720524	0.000363051	-0.861028	0.161121	-1.62789	0.0019251	-0.126796	0.0200313	0.81	0.00034682	0.0403587	0.00774847
941	Putative uncharacterized protein BCG_2115c	A1KKE1	0.643718	0.209571	0.285937	0.517964	0.191998	0.390692	0.801695	0.430418	0.561789	0.363341	-0.207487	0.737476	0.0662188	0.209571
942	Tyrosine recombinase XerC	XERC	-0.414005	0.00250546	0.735069	0.00130416	0.558912	0.423613	-0.451542	0.00011952	-0.483309	0.00355051	2.13606	0.000152953	0.0833333	0.00250546
943	Putative uncharacterized protein BCG_1311c	A1KI39	-0.933937	0.173063	-0.556825	0.167324	-0.276448	0.49228	-1.12157	0.0511088	-0.681783	0.944109	0.559435	0.0260464	-0.171189	0.173063
944	Putative uncharacterized protein BCG_2116c	A1KKE2	0.322496	0.127644	-0.110745	0.821279	-0.504667	0.0592025	-0.796106	0.0582066	-0.743196	0.00185022	-2.43079	2.80374e-06	-0.0550344	0.127644
945	Putative lipase lipE	A1KQA9	0.297742	0.000453962	0.620545	0.256152	1.04661	0.00770998	0.21151	0.26063	0.111586	0.548019	-0.82007	0.504788	-0.0492294	0.000453962
946	Putative uncharacterized protein BCG_1292c	A1KI20	0.86	7.94093e-05	0.603333	0.032068	0.9	0.0705336	0.0366667	0.29374	0.973333	0.020395	0.443333	0.373654	-0.0166667	7.94093e-05
947	Probable conserved membrane protein	A1KF19	-0.450776	0.0395782	0.818469	0.182411	0.491197	0.000626919	0.320952	0.0168685	0.56	0.0118187	1.56291	0.00111099	0.059365	0.0395782
948	Probable transcriptional regulatory protein	A1KFU8	0.587971	0.0333867	0.477056	0.249054	0.650978	0.194063	0.414344	0.00398676	0.400859	0.455953	0.320252	0.211254	0.574816	0.0333867
949	Possible conserved membrane glycine rich protein	A1KLS3	0.870249	0.000971346	1.26202	5.42929e-05	1.77928	1.53326e-32	0.744455	0.0470365	0.941427	0.177874	0.630405	0.0305839	0.154654	0.000971346
950	Putative uncharacterized protein BCG_0696c	A1KGC7	-0.086117	0.182636	0.668305	0.0485088	1.08983	0.0435849	0.188862	0.0214432	0.969706	0.0321605	-1.56702	0.0529618	0.0191954	0.182636
951	Possible enoyl-CoA hydratase echA12	A1KIR1	1.23047	0.199161	0.837558	0.0776701	0.973383	0.0153286	-0.264023	0.00183583	-0.369805	0.367755	1.58039	0.0935556	-0.082465	0.199161
952	Phenylalanine--tRNA ligase alpha subunit	SYFA	0.79009	0.000214827	-0.324665	0.138175	-0.79846	0.0334943	-0.580626	0.153033	-0.562524	0.000292528	1.07667	0.0352513	0.544965	0.000214827
953	Putative isochorismate synthase mbtI	A1KL76	-0.201647	0.0483906	-0.142841	0.0167717	-0.162454	0.37157	0.119343	0.0308122	0.157645	0.00300235	0.222287	0.00506628	0.000558047	0.0483906
954	Putative uncharacterized protein BCG_1624	A1KJ02	0.706284	0.00989249	-0.653234	0.0529437	-0.538978	0.210168	-0.641202	0.00704658	-2.05741	0.00473101	-1.35686	0.00304787	0.00583418	0.00989249
955	Conserved hypothetical integral membrane protein yrbE4A	A1KPI6	-0.45399	0.00142821	-0.527299	7.77068e-05	0.129359	0.104841	-0.862332	0.000301537	-0.16	0.00350144	0.543148	0.00109714	0.0395418	0.00142821
956	Probable transcriptional regulatory protein	A1KIE8	-0.920099	2.01233e-05	-1.90412	1.99525e-05	-2.59929	0.158094	-2.79769	2.19603e-05	-2.42949	0.00148118	-0.551787	0.0193263	0.0566667	2.01233e-05
957	Probable conserved transmembrane protein	A1KF56	0.152089	0.229081	-0.432733	0.0143384	-0.273349	0.0599612	-0.481984	0.0476891	-0.350144	0.0187672	0.204724	0.0606297	0.0530375	0.229081
958	UvrABC system protein B	A1KJ49	-0.489694	0.0402616	-0.616056	0.0206116	-0.461795	0.868703	-0.434525	0.259861	-0.723154	0.415889	0.0323048	0.533017	0.0242432	0.0402616
959	Peptidyl-tRNA hydrolase	PTH	0.50587	0.121242	-0.612933	0.0230719	-0.488282	0.0463943	-1.10874	0.0266105	-0.515475	0.160982	-0.0936569	0.776275	-0.0411459	0.121242
960	Probable drugs-transport transmembrane ATP-binding protein ABC transporter	A1KID8	-0.387385	0.000187348	-0.338885	0.000906058	-0.363188	0.0461131	-0.251998	0.00827053	-0.151176	0.00149016	-1.06166	0.00658804	-0.15485	0.000187348
961	Putative uncharacterized protein BCG_2101	A1KKC8	-0.575112	0.00222445	-0.316024	0.00692225	0.114107	0.0457738	0.383986	0.0195699	0.285905	0.000482545	1.05827	0.00181158	0.508614	0.00222445
962	Probable ATP-dependent dna helicase helY	A1KKD8	0.0458513	0.622231	0.311144	0.369568	0.150482	0.595227	0.130368	0.930887	0.407039	0.120462	-0.279027	0.0280491	0.327165	0.622231
963	Probable esterase lipO	A1KIL5	0.396282	0.0241942	1.73552	0.00783185	2.05217	1.89529e-05	1.55306	0.000603216	1.18333	0.0021615	2.22796	9.34062e-05	0.0633333	0.0241942
964	Putative S-adenosyl-L-methionine-dependent methyltransferase BCG_1935c	Y1935	-0.732081	0.0010185	1.37811	0.00383887	1.85211	0.0122018	-0.587208	0.0340423	-0.23	0.0395099	1.04	1.13522e-05	0.00666667	0.0010185
965	4-hydroxy-3-methylbut-2-enyl diphosphate reductase	A1KHQ0	0.0381228	0.183508	-0.379492	0.00128708	-0.288854	0.0802384	-0.572204	0.00119469	-0.196167	0.00139526	0.384564	0.00392261	0.00718681	0.183508
END OF FILE
